# Supplementary material for: Sequence-based Prediction of the Cellular Toxicity Associated with Amyloid Aggregation within Protein Condensates
Source: Biochemistry. 2022 Nov 7;61(22):2461–9. doi: 10.1021/acs.biochem.2c00499 (PMC9670855; doi:10.1021/acs.biochem.2c00499)
Supplement: Supplementary file 2 — bi2c00499_si_002.xlsx [file bi2c00499_si_002.xlsx]

## Sheet: Sheet1
	N		pAP		pDP		MBM		DpAP		DpDP		DMBM
	tox	not tox.	tox	not tox.	tox	not tox.	tox	not tox.	tox	not tox.	tox	not tox.	tox	not tox.
Droplet	140	131	-0.66684	0.248	0.9753	0.9575	1.1603	1.4365	-0.3744	0.5485	-0.0008	-0.0119	0.0842	0.4253
Amyloid	47	40	0.08182	0.9423	0.7994	0.7052	2.296	2.343	-0.46057	0.3801	0.0268	-0.036	-0.1747	-0.13875
Hot-spot	72	68	0.35965	1.1906	0.9264	0.834	2.334	2.556	-0.45591	0.4364	0.00805	-0.05215	-0.1316	0.06475
