# Supplementary material for: Sequence-based Prediction of the Cellular Toxicity Associated with Amyloid Aggregation within Protein Condensates
Source: Biochemistry. 2022 Nov 7;61(22):2461–9. doi: 10.1021/acs.biochem.2c00499 (PMC9670855; doi:10.1021/acs.biochem.2c00499)
Supplement: Supplementary file 3 — bi2c00499_si_003.xlsx [file bi2c00499_si_003.xlsx]

## Sheet: Sheet1
	N		pAP		pDP		MBM		DpAP		DpDP		DMBM
	tox	not tox.	tox	not tox.	tox	not tox.	tox	not tox.	tox	not tox.	tox	not tox.	tox	not tox.
Droplet	4158	3138	0.6769	0.7549	0.8578	0.8347	2.198	2.276	-0.032833	0.04521	-0.015370	-0.03848	0.03181	0.10966
Amyloid	573	215	0.6016	0.7842	0.9076	0.8782	2.0142	2.075	-0.10813	0.07445	0.034513	0.005104	-0.15193	-0.09087
Hot-spot	490	410	0.573	0.8083	0.8811	0.8547	2.128	2.197	-0.13676	0.09856	0.00793	-0.018419	-0.03809	0.03064
