# Supplementary material for: Sequence-based Prediction of the Cellular Toxicity Associated with Amyloid Aggregation within Protein Condensates
Source: Biochemistry. 2022 Nov 7;61(22):2461–9. doi: 10.1021/acs.biochem.2c00499 (PMC9670855; doi:10.1021/acs.biochem.2c00499)
Supplement: Supplementary file 4 — bi2c00499_si_004.xlsx [file bi2c00499_si_004.xlsx]

## Sheet: RF models
Data Set	Model	Optimised parameters	Pearson Correlation coefficient w/ Model
Single	Single	ntree=300, mtry = 2	0.975345
Single ALS			0.866659
Double	Double	ntree=300, mtry = 2	0.982605
Double ALS			0.977312
Single DROP	Single DROP	ntree=1000, mtry = 3	0.964343
Double DROP	Double DROP	ntree=1000, mtry = 3	0.982585
Single	Double	ntree=300, mtry = 2	0.780354
Double	Single	ntree=300, mtry = 2	0.716134
