# Supplementary material for: Sequence-based Prediction of the Cellular Toxicity Associated with Amyloid Aggregation within Protein Condensates
Source: Biochemistry. 2022 Nov 7;61(22):2461–9. doi: 10.1021/acs.biochem.2c00499 (PMC9670855; doi:10.1021/acs.biochem.2c00499)
Supplement: Supplementary file 5 — bi2c00499_si_005.xlsx [file bi2c00499_si_005.xlsx]

## Sheet: Single mutations
MUT	TOX	SD	DpAP	DpDP	DMBM	pAP	pDP	MBM
A315E	0.134851039	0.005200624	-0.351729	-0.0062	0.5906	0.945402	0.9284	2.5096
A315T	0.023635231	0.004819512	0.426166	-0.0222	0.4097	1.7233	0.9124	2.3287
A321G	0.037899902	0.00508746	-0.193721	0.0881	-0.4641	0.46664	0.8890	2.2519
A321V	-0.090428766	0.004861758	0.48164	0.0012	-0.2611	1.142	0.8021	2.4549
G295C	-0.018197675	0.004818511	0.590324	-0.006	0	-0.555078	0.9787	0.0000
G335D	0.069317297	0.007915484	-0.457713	-0.0502	0.481	0.192061	0.8858	2.7756
G348C	-0.030681897	0.007934107	0.590324	-0.0261	1.6318	-0.296923	0.9547	2.0538
M311V	0.018964681	0.005135316	0.298146	-0.018	0.9722	0.428879	0.9576	2.2430
N345K	0.068640995	0.007253581	-0.350155	-0.0017	0.254	-0.960144	0.9734	1.0724
Q331K	0.182517121	0.00610158	-0.526436	-0.0588	-0.0532	0.303373	0.8221	2.8116
Q343R	0.029419692	0.007966815	-0.594758	-0.0011	0	-0.598717	0.9689	0.8946
R361S	0.040348372	0.007580488	0.295914	0.0114	-0.8296	-1.13982	0.9540	1.6916
R361T	0.036344147	0.008448315	0.527372	-0.0047	-0.06	-0.908367	0.9379	2.4612
S292N	0.022570346	0.00504908	-0.125146	-0.0002	0	-0.831672	0.9846	0.0000
S332N	0.058322239	0.007779373	-0.125146	0.0148	-0.3092	0.510942	0.9214	2.3374

## Sheet: Double mutations
MUT	TOX	SD	DpAP		DpDP	DMBM	pAP	pDP	MBM
G290A_A315E	0.12520045	0.027528319	-0.077985		-0.052422	0.15311	0.631733	0.820713	2.31927
G290C_A315E	0.181422499	0.035765282	-0.077985		-0.087345	0.20254	0.631733	0.78579	2.3687
G290D_A315E	0.220717685	0.029807926	-0.077985		-0.013864	0.04407	0.631733	0.859271	2.21023
G290R_A315E	0.15075291	0.025543794	-0.077985		-0.054703	0.17209	0.631733	0.818432	2.33825
G290S_A315E	0.14701008	0.031870934	-0.077985		-0.048025	0.18719	0.631733	0.82511	2.35335
G290V_A315E	0.165278631	0.029400624	-0.077985		-0.027893	0.07055	0.631733	0.845242	2.23671
N291D_A315E	0.157396621	0.025921105	-0.077985		-0.048748	0.1427	0.631733	0.824387	2.30886
N291H_A315E	0.153562859	0.026424922	-0.077985		-0.05288	0.18176	0.631733	0.820255	2.34792
N291I_A315E	0.161822283	0.032833876	-0.077985		-0.021935	0.02153	0.631733	0.8512	2.18769
N291K_A315E	0.161817099	0.025831292	-0.077985		-0.025083	0.07021	0.631733	0.848052	2.23637
N291S_A315E	0.135821651	0.027479703	-0.077985		-0.038993	0.07109	0.631733	0.834142	2.23725
N291T_A315E	0.149355046	0.028743846	-0.077985		-0.050383	0.15856	0.631733	0.822752	2.32472
N291Y_A315E	0.098550975	0.024873065	-0.077985		-0.025087	0.06509	0.631733	0.848048	2.23125
S292C_A315E	0.129712562	0.019820065	-0.077985		-0.042348	0.07035	0.631733	0.830787	2.23651
S292G_A315E	0.109192023	0.025257403	-0.077985		-0.041177	0.10109	0.631733	0.831958	2.26725
S292I_A315E	0.128745523	0.029432147	-0.077985		-0.04459	0.11268	0.631733	0.828545	2.27884
S292N_A315E	0.199702137	0.037041518	-0.077985		-0.071796	0.19152	0.631733	0.801339	2.35768
S292R_A315E	0.118115416	0.019008325	-0.077985		0.007726	-0.00495	0.631733	0.880861	2.16121
S292T_A315E	0.140938988	0.031054513	-0.077985		-0.043148	0.04801	0.631733	0.829987	2.21417
R293G_A315E	0.202464478	0.030554031	-0.077985		-0.038032	0.10416	0.631733	0.835103	2.27032
R293I_A315E	0.165886888	0.024313651	-0.077985		-0.020664	0.08192	0.631733	0.852471	2.24808
R293K_A315E	0.220031611	0.024808081	-0.077985		-0.064467	0.20547	0.631733	0.808668	2.37163
R293S_A315E	0.163303117	0.017924568	-0.077985		-0.043919	0.15774	0.631733	0.829216	2.3239
R293T_A315E	0.147758441	0.03158635	-0.077985		-0.056025	0.17936	0.631733	0.81711	2.34552
G294A_A315E	0.119269455	0.025560905	-0.077985		-0.049861	0.16321	0.631733	0.823274	2.32937
G294E_A315E	0.150813122	0.027568874	-0.077985		-0.042074	0.07045	0.631733	0.831061	2.23661
G294R_A315E	0.140144981	0.020926256	-0.077985		-0.047216	0.14573	0.631733	0.825919	2.31189
G294V_A315E	0.169714405	0.032756247	-0.077985		-0.020612	0.07112	0.631733	0.852523	2.23728
G294W_A315E	0.082584983	0.024784446	-0.077985		-0.03288	0.06725	0.631733	0.840255	2.23341
G295A_A315E	0.136136716	0.019552829	-0.077985		0.019423	-0.0213	0.631733	0.892558	2.14486
G295C_A315E	0.144881874	0.022912451	-0.077985		0.003197	-0.01982	0.631733	0.876332	2.14634
G295D_A315E	0.207753861	0.021704417	-0.077985		0.00252	0.07833	0.631733	0.875655	2.24449
G295R_A315E	0.174503356	0.02977701	-0.077985		0.032778	-0.10869	0.631733	0.905913	2.05747
G295S_A315E	0.134504377	0.023613257	-0.077985		-0.032212	0.07397	0.631733	0.840923	2.24013
G295V_A315E	0.140952394	0.018648086	-0.077985		0.003275	0.00614	0.631733	0.87641	2.1723
G296A_A315E	0.143971529	0.030301326	-0.077985		-0.032512	0.05565	0.631733	0.840623	2.22181
G296E_A315E	0.170712974	0.027406813	-0.077985		-0.034077	0.1172	0.631733	0.839058	2.28336
G296R_A315E	0.184576017	0.023251915	-0.077985		-0.024887	0.06902	0.631733	0.848248	2.23518
G296V_A315E	0.163544586	0.026244052	-0.077985		-0.038735	0.16998	0.631733	0.8344	2.33614
A297D_A315E	0.17548697	0.021836983	-0.077985		-0.046964	0.1085	0.631733	0.826171	2.27466
A297G_A315E	0.118130598	0.023395328	-0.077985		-0.048061	0.18492	0.631733	0.825074	2.35108
A297P_A315E	0.131381428	0.025585126	-0.077985		-0.045419	0.18825	0.631733	0.827716	2.35441
A297S_A315E	0.138384846	0.024767768	-0.077985		-0.043835	0.19024	0.631733	0.8293	2.3564
A297T_A315E	0.170171449	0.027947635	-0.077985		-0.055141	0.19081	0.631733	0.817994	2.35697
A297V_A315E	0.135510717	0.029732484	-0.077985		-0.066922	0.14232	0.631733	0.806213	2.30848
G298A_A315E	0.143915671	0.031461063	-0.077985		-0.03199	0.08849	0.631733	0.841145	2.25465
G298C_A315E	0.091520749	0.02872429	-0.077985		-0.085777	0.19699	0.631733	0.787358	2.36315
G298D_A315E	0.160005977	0.020820898	-0.077985		-0.051951	0.11796	0.631733	0.821184	2.28412
G298R_A315E	0.12828189	0.030508342	-0.077985		-0.038822	0.09582	0.631733	0.834313	2.26198
G298S_A315E	0.181026833	0.023073868	-0.077985		-0.045629	0.14047	0.631733	0.827506	2.30663
G298V_A315E	0.145424131	0.03066161	-0.077985		-0.042035	0.09194	0.631733	0.8311	2.2581
L299F_A315E	0.140832188	0.019229363	-0.077985		-0.047761	0.12109	0.631733	0.825374	2.28725
L299M_A315E	0.137094267	0.030478629	-0.077985		-0.015087	0.06608	0.631733	0.858048	2.23224
L299S_A315E	0.158997289	0.030347612	-0.077985		-0.035222	0.13027	0.631733	0.837913	2.29643
L299V_A315E	0.119205137	0.029351421	-0.077985		-0.043025	0.06583	0.631733	0.83011	2.23199
L299W_A315E	0.096525409	0.029620803	-0.077985		-0.057312	0.18928	0.631733	0.815823	2.35544
G300A_A315E	0.166348322	0.026841269	-0.077985		-0.036209	0.11635	0.631733	0.836926	2.28251
G300E_A315E	0.173303649	0.022902643	-0.077985		-0.063338	0.21915	0.631733	0.809797	2.38531
G300R_A315E	0.150946092	0.023669487	-0.077985		-0.050077	0.13628	0.631733	0.823058	2.30244
G300V_A315E	0.149662734	0.022665902	-0.077985		-0.040745	0.13377	0.631733	0.83239	2.29993
N301D_A315E	0.207248184	0.032350843	-0.077985		-0.056951	0.16847	0.631733	0.816184	2.33463
N301H_A315E	0.115278778	0.025823551	-0.077985		-0.045829	0.10909	0.631733	0.827306	2.27525
N301I_A315E	0.127479399	0.021541251	-0.077985		-0.103167	0.19124	0.631733	0.769968	2.3574
N301K_A315E	0.105520217	0.023311067	-0.077985		-0.056067	0.13649	0.631733	0.817068	2.30265
N301S_A315E	0.192019449	0.031047917	-0.077985		-0.042329	0.11631	0.631733	0.830806	2.28247
N301T_A315E	0.138862713	0.025582027	-0.077985		-0.059474	0.16014	0.631733	0.813661	2.3263
N301Y_A315E	0.103032231	0.023979997	-0.077985		-0.097151	0.20157	0.631733	0.775984	2.36773
N302D_A315E	0.208748837	0.03715983	-0.077985		-0.04519	0.13828	0.631733	0.827945	2.30444
N302H_A315E	0.103805923	0.031326778	-0.077985		-0.04678	0.1285	0.631733	0.826355	2.29466
N302K_A315E	0.139937323	0.016884287	-0.077985		-0.019603	0.03427	0.631733	0.853532	2.20043
N302S_A315E	0.162470109	0.031453891	-0.077985		-0.066474	0.18167	0.631733	0.806661	2.34783
N302T_A315E	0.183671505	0.023967399	-0.077985		-0.034996	0.04351	0.631733	0.838139	2.20967
N302Y_A315E	0.099621379	0.02508238	-0.077985		-0.047148	0.0783	0.631733	0.825987	2.24446
Q303E_A315E	0.061157794	0.020211232	-0.077985		-0.056964	0.18035	0.631733	0.816171	2.34651
Q303H_A315E	0.12092994	0.022456806	-0.077985		-0.033783	0.12777	0.631733	0.839352	2.29393
Q303P_A315E	0.193041944	0.028331143	-0.077985		-0.067209	0.17654	0.631733	0.805926	2.3427
Q303R_A315E	0.170572757	0.028644829	-0.077985		-0.059877	0.17535	0.631733	0.813258	2.34151
G304C_A315E	0.12524942	0.024996665	-0.077985		-0.0691	0.2193	0.631733	0.804035	2.38546
G304D_A315E	0.163835708	0.026891377	-0.077985		-0.035658	0.07488	0.631733	0.837477	2.24104
G304S_A315E	0.167558231	0.029669872	-0.077985		-0.027248	0.0906	0.631733	0.845887	2.25676
G304V_A315E	0.084450438	0.021488169	-0.077985		-0.024416	0.00221	0.631733	0.848719	2.16837
S305C_A315E	0.157672144	0.030299168	-0.077985		-0.081445	0.06306	0.631733	0.79169	2.22922
S305G_A315E	0.116339962	0.022836189	-0.077985		-0.040683	0.03628	0.631733	0.832452	2.20244
S305N_A315E	0.138261338	0.029540993	-0.077985		-0.058129	0.12672	0.631733	0.815006	2.29288
S305R_A315E	0.073703134	0.022397856	-0.077985		-0.088654	0.19297	0.631733	0.784481	2.35913
N306D_A315E	0.222001305	0.027911091	-0.07816		-0.025164	0.06283	0.631558	0.847971	2.22899
N306H_A315E	0.13800871	0.024484697	-0.077985		-0.019558	0.03737	0.631733	0.853577	2.20353
N306I_A315E	0.11582118	0.035522934	-0.077985		-0.049416	0.14708	0.631733	0.823719	2.31324
N306K_A315E	0.184717759	0.024777408	-0.077809		-0.019761	0.0401	0.631909	0.853374	2.20626
M307I_A315E	0.16969343	0.02333753	-0.077985		-0.075151	0.16154	0.631733	0.797984	2.3277
M307K_A315E	0.174932139	0.036271026	-0.077234		-0.06347	0.13012	0.632484	0.809665	2.29628
M307L_A315E	0.124277829	0.021049129	-0.077985		-0.05438	0.14769	0.631733	0.818755	2.31385
M307T_A315E	0.215213562	0.02934342	-0.077985		-0.064006	0.10765	0.631733	0.809129	2.27381
G308C_A315E	0.097063042	0.024048495	-0.077985		-0.052009	0.19909	0.631733	0.821126	2.36525
G308D_A315E	0.227054194	0.020998958	-0.079846		-0.049658	0.14257	0.629872	0.823477	2.30873
G308R_A315E	0.124896098	0.018317902	-0.076123		-0.002151	0.09876	0.633595	0.870984	2.26492
G308S_A315E	0.170425903	0.024085335	-0.077985		-0.048225	0.24678	0.631733	0.82491	2.41294
G308V_A315E	0.138678794	0.021105154	-0.077985		-0.061332	0.22905	0.631733	0.811803	2.39521
G309A_A315E	0.173703234	0.033724143	-0.071736		0.008404	0.01345	0.637982	0.881539	2.17961
G309C_A315E	0.116483482	0.028270195	-0.058942		-0.022612	0.10263	0.650776	0.850523	2.26879
G309D_A315E	0.255201807	0.02035901	-0.093281		-0.011019	0.03461	0.616437	0.862116	2.20077
G309R_A315E	0.13847858	0.028981477	-0.085651		-0.046912	0.1498	0.624067	0.826223	2.31596
G309S_A315E	0.160911369	0.021168993	-0.076637		-0.036522	0.12699	0.633081	0.836613	2.29315
G309V_A315E	0.166875934	0.029916305	-0.056199		-0.003287	0.03321	0.653519	0.869848	2.19937
G310A_A315E	0.171653791	0.035602327	-0.065487		-0.057167	0.1903	0.644231	0.815968	2.35646
G310E_A315E	0.262812117	0.023180789	-0.110754		-0.076396	0.22194	0.598964	0.796739	2.3881
G310R_A315E	0.140610948	0.019000594	-0.09619		-0.051574	0.07027	0.613528	0.821561	2.23643
G310V_A315E	0.15408561	0.037347745	-0.034413		-0.06067	0.15995	0.675305	0.812465	2.32611
M311I_A315E	0.130343914	0.021635412	-0.058144		-0.084312	0.15892	0.651574	0.788823	2.32508
M311L_A315E	0.202108789	0.026536734	-0.070544		-0.067593	0.20712	0.639174	0.805542	2.37328
M311R_A315E	0.188616027	0.026897311	-0.141531		-0.065535	0.13236	0.568187	0.8076	2.29852
M311V_A315E	0.187885838	0.02350774	-0.049132		-0.08369	0.13828	0.660586	0.789445	2.30444
N312D_A315E	0.242605023	0.033652032	-0.126501		-0.077522	0.22871	0.583217	0.795613	2.39487
N312H_A315E	0.114004199	0.027299344	-0.045536		-0.064345	0.22904	0.664182	0.80879	2.3952
N312K_A315E	0.115828017	0.019074305	-0.094292		-0.080874	0.25688	0.615426	0.792261	2.42304
N312S_A315E	0.133622116	0.030171712	-0.061837		-0.02618	0.13399	0.647881	0.846955	2.30015
F313C_A315E	0.245685853	0.034490218	-0.099846		-0.071174	0.20301	0.609872	0.801961	2.36917
F313L_A315E	0.225488858	0.017155598	-0.121817		-0.042532	0.20905	0.587901	0.830603	2.37521
F313S_A315E	0.282921096	0.037008552	-0.188319		0.002226	0.01035	0.521399	0.875361	2.17651
F313V_A315E	0.236293448	0.029833831	-0.08613		-0.048912	0.1998	0.623588	0.824223	2.36596
F313Y_A315E	0.169533127	0.032293089	-0.102515		-0.050006	0.18437	0.607203	0.823129	2.35053
G314A_A315E	0.098592418	0.03057449	-0.04049		-0.007316	0.04066	0.669228	0.865819	2.20682
G314D_A315E	0.223338438	0.026043454	-0.166466		-0.072522	0.25487	0.543252	0.800613	2.42103
G314R_A315E	0.144474792	0.039577721	-0.129939		-0.04887	0.14172	0.579779	0.824265	2.30788
G314S_A315E	0.175164113	0.021411669	-0.069896		-0.041948	0.21567	0.639822	0.831187	2.38183
G314V_A315E	0.07867116	0.020672986	0.05273		-0.061509	0.13761	0.762448	0.811626	2.30377
A315E_F316C	0.223471074	0.031105271	-0.186863		-0.071187	0.17321	0.522855	0.801948	2.33937
A315E_F316I	0.167920127	0.028436891	-0.110415		-0.040848	0.14218	0.599303	0.832287	2.30834
A315E_F316S	0.206937789	0.029787196	-0.310726		0.025839	-0.08303	0.398992	0.898974	2.08313
A315E_F316V	0.210874671	0.024810767	-0.089388		-0.045812	0.20065	0.62033	0.827323	2.36681
A315E_S317C	0.07733078	0.019440768	-0.032396		-0.079625	0.19349	0.677322	0.79351	2.35965
A315E_S317G	0.076274563	0.021278464	-0.165695		-0.047009	0.13231	0.544023	0.826126	2.29847
A315E_S317N	0.122675951	0.026717672	-0.106244		-0.067941	0.18831	0.603474	0.805194	2.35447
A315E_S317T	0.144915745	0.039208805	-0.02572		-0.069829	0.13995	0.683998	0.803306	2.30611
A315E_I318F	0.106184185	0.025188537	-0.045554		0.003313	0.0194	0.664164	0.876448	2.18556
A315E_I318L	0.177579642	0.028545975	-0.10692		-0.023093	0.1395	0.602798	0.850042	2.30566
A315E_I318M	0.206195222	0.030152404	-0.124281		0.065707	-0.48928	0.585437	0.938842	1.67688
A315E_I318N	0.24992919	0.045675531	-0.306554		0.061894	-0.21605	0.403164	0.935029	1.95011
A315E_I318S	0.22058382	0.022132282	-0.278295		0.067897	-0.37213	0.431423	0.941032	1.79403
A315E_I318T	0.211101209	0.03765926	-0.226031		0.051349	-0.16029	0.483687	0.924484	2.00587
A315E_I318V	0.068254738	0.018632676	-0.056957		-0.036335	0.08444	0.652761	0.8368	2.2506
A315E_N319D	0.250097785	0.03001586	-0.16294		-0.065035	0.05347	0.546778	0.8081	2.21963
A315E_N319I	-0.145584874	0.028258878	-0.005962		-0.026851	0.02947	0.703756	0.846284	2.19563
A315E_N319K	0.241572423	0.032563876	-0.132017		-0.086593	0.09001	0.577701	0.786542	2.25617
A315E_N319S	0.13801279	0.034128952	-0.049726		-0.037732	0.06963	0.659992	0.835403	2.23579
A315E_N319T	0.080786984	0.026364697	0.002539		-0.085677	0.12942	0.712257	0.787458	2.29558
A315E_N319Y	-0.151090873	0.015121019	-0.007874		-0.084345	0.10859	0.701844	0.78879	2.27475
A315E_P320A	-0.161078155	0.029613251	-0.013601		-0.053019	0.15673	0.696117	0.820116	2.32289
A315E_P320L	-0.190293817	0.011231639	0.045194		-0.026387	0.16323	0.754912	0.846748	2.32939
A315E_P320Q	-0.078833351	0.018059448	-0.036361		-0.007758	0.12447	0.673357	0.865377	2.29063
A315E_P320T	-0.092463654	0.020992634	0.004357		-0.063525	0.1927	0.714075	0.80961	2.35886
A315E_A321G	0.185010206	0.024304713	-0.121728		-0.02798	0.06016	0.58799	0.845155	2.22632
A315E_A321P	0.189753726	0.030999722	-0.142369		-0.00267	0.114	0.567349	0.870465	2.28016
A315E_A321S	0.197721489	0.040212538	-0.112292		-0.024529	0.08714	0.597426	0.848606	2.2533
A315E_A321T	0.142395402	0.017060684	-0.060027		-0.072454	0.16132	0.649691	0.800681	2.32748
A315E_M322I	0.069294833	0.013977044	-0.031689		0.024797	-0.04105	0.678029	0.897932	2.12511
A315E_M322K	0.290422626	0.034285617	-0.254028		-0.058551	0.17718	0.45569	0.814584	2.34334
A315E_M322L	0.103497409	0.024316512	-0.060624		0.029836	-0.09493	0.649094	0.902971	2.07123
A315E_M322R	0.268094068	0.036311588	-0.269456		-0.023861	0.15955	0.440262	0.849274	2.32571
A315E_M322T	0.178340997	0.034333097	-0.101461		-0.019816	0.10613	0.608257	0.853319	2.27229
A315E_M322V	0.082790008	0.025218246	-0.010661		0.016033	0.0177	0.699057	0.889168	2.18386
A315E_M323I	0.095195702	0.01692806	-0.031689		-0.054583	0.24006	0.678029	0.818552	2.40622
A315E_M323K	0.213354255	0.031574623	-0.25625		-0.053709	0.23065	0.453468	0.819426	2.39681
A315E_M323L	0.083911218	0.023003411	-0.060624		-0.06379	0.26281	0.649094	0.809345	2.42897
A315E_M323R	0.232222608	0.031843354	-0.271677		-0.046345	0.21779	0.438041	0.82679	2.38395
A315E_M323T	0.275521751	0.040132923	-0.101461		-0.03387	0.17736	0.608257	0.839265	2.34352
A315E_M323V	0.134663574	0.026160823	-0.010661		-0.063683	0.22091	0.699057	0.809452	2.38707
A315E_A324D	0.266807075	0.032628542	-0.225506		-0.038387	0.15299	0.484212	0.834748	2.31915
A315E_A324G	0.163006728	0.029081902	-0.121728		-0.006783	0.04868	0.58799	0.866352	2.21484
A315E_A324P	0.258326771	0.03317184	-0.142369		-0.038351	0.19582	0.567349	0.834784	2.36198
A315E_A324S	0.234431508	0.037242153	-0.112292		0.015871	-0.03411	0.597426	0.889006	2.13205
A315E_A324T	0.213843471	0.02387915	-0.060027		-0.059338	0.20443	0.649691	0.813797	2.37059
A315E_A325D	0.262849813	0.032069413	-0.225506		-0.0516	0.20158	0.484212	0.821535	2.36774
A315E_A325G	0.143732717	0.038973185	-0.121728		0.004307	0.03647	0.58799	0.877442	2.20263
A315E_A325P	0.287079487	0.052857281	-0.142369		-0.002264	0.14199	0.567349	0.870871	2.30815
A315E_A325S	0.20734427	0.029263594	-0.112292		-0.009432	0.09553	0.597426	0.863703	2.26169
A315E_A325T	0.154251085	0.021986433	-0.060027		-0.060616	0.17714	0.649691	0.812519	2.3433
A315E_A325V	-0.097913335	0.01594609	0.030773		-0.036151	0.07798	0.740491	0.836984	2.24414
A315E_A326D	0.267144655	0.040777191	-0.225506		-0.033512	0.1318	0.484212	0.839623	2.29796
A315E_A326G	0.183616001	0.031637343	-0.121728		0.020775	-0.02174	0.58799	0.89391	2.14442
A315E_A326N	0.231485501	0.034495586	-0.14055		-0.001751	0.0526	0.569168	0.871384	2.21876
A315E_A326P	0.225681556	0.02803961	-0.142369		0.03792	-0.07255	0.567349	0.911055	2.09361
A315E_A326S	0.155279099	0.032095988	-0.112292		0.005942	0.04217	0.597426	0.879077	2.20833
A315E_A326T	0.176674707	0.014154046	-0.060027		-0.017293	0.00672	0.649691	0.855842	2.17288
A315E_Q327E	0.277385135	0.046222264	-0.213344		-0.051387	0.17182	0.496374	0.821748	2.33798
A315E_Q327H	-0.11794734	0.023517774	-0.061005		-0.050638	0.12635	0.648713	0.822497	2.29251
A315E_Q327K	0.239303849	0.030961879	-0.196929		-0.035958	0.13578	0.512789	0.837177	2.30194
A315E_Q327L	-0.166922344	0.024092622	0.003571		-0.04128	0.08636	0.713289	0.831855	2.25252
A315E_Q327R	0.2017125	0.031834034	-0.212357		-0.044938	0.15526	0.497361	0.828197	2.32142
A315E_A328E	0.315781315	0.034544562	-0.236104		-0.015525	0.03383	0.473614	0.85761	2.19999
A315E_A328G	0.175864416	0.021138367	-0.121728		0.01961	-0.04634	0.58799	0.892745	2.11982
A315E_A328S	0.189080056	0.026373265	-0.112292		0.013204	-0.13664	0.597426	0.886339	2.02952
A315E_A328T	0.182452763	0.018223556	-0.060027		-0.049235	0.15122	0.649691	0.8239	2.31738
A315E_A328V	-0.192355686	0.021267409	0.030773		-0.023896	-0.01104	0.740491	0.849239	2.15512
A315E_A329E	0.224459931	0.02941154	-0.236104		-0.007125	-0.00762	0.473614	0.86601	2.15854
A315E_A329G	0.132175095	0.028425052	-0.121728		0.051565	-0.22454	0.58799	0.9247	1.94162
A315E_A329P	0.223060183	0.02705354	-0.142369		0.058388	-0.12895	0.567349	0.931523	2.03721
A315E_A329S	0.119569366	0.01812537	-0.112292		0.032784	-0.15478	0.597426	0.905919	2.01138
A315E_A329V	-0.09883306	0.023838464	0.030773		-0.057338	0.14433	0.740491	0.815797	2.31049
A315E_L330I	0.112626152	0.035405769	-0.049049		-0.032816	0.10358	0.660669	0.840319	2.26974
A315E_L330P	0.284662028	0.0361028	-0.201164		0.052062	-0.11037	0.508554	0.925197	2.05579
A315E_L330R	0.267546769	0.040555982	-0.294264		0.007575	0.02066	0.415454	0.88071	2.18682
A315E_L330V	0.157585082	0.03873925	-0.028022		-0.021829	0.06595	0.681696	0.851306	2.23211
A315E_Q331E	0.273591651	0.050323067	-0.213344		-0.049335	0.15679	0.496374	0.8238	2.32295
A315E_Q331H	0.112019954	0.036666189	-0.061005		-0.034622	0.03326	0.648713	0.838513	2.19942
A315E_Q331K	0.20687063	0.038487645	-0.197281		-0.048861	0.14091	0.512437	0.824274	2.30707
A315E_Q331L	-0.142271253	0.033400083	0.003571		-0.063009	0.14244	0.713289	0.810126	2.3086
A315E_Q331R	0.152412285	0.037118563	-0.212708		-0.056651	0.13712	0.49701	0.816484	2.30328
G290D_A315T	0.077857303	0.020233678	0.096231		-0.012551	0.02771	0.805949	0.860584	2.19387
R293K_A315T	0.06801369	0.014226962	0.096231		-0.045312	0.17813	0.805949	0.827823	2.34429
G294E_A315T	0.052006521	0.011505297	0.096231		-0.024687	0.07372	0.805949	0.848448	2.23988
G295D_A315T	0.043630553	0.012571858	0.096231		-0.019032	-0.00641	0.805949	0.854103	2.15975
G296A_A315T	0.057537448	0.017059814	0.096231		-0.044687	0.1372	0.805949	0.828448	2.30336
G296E_A315T	0.076934563	0.013072781	0.096231		-0.033567	0.11693	0.805949	0.839568	2.28309
G298D_A315T	0.082340984	0.015964792	0.096231		-0.027758	-0.00577	0.805949	0.845377	2.16039
G300E_A315T	0.097694614	0.013561281	0.096231		-0.042687	0.12683	0.805949	0.830448	2.29299
N301K_A315T	0.055414784	0.010504889	0.096231		-0.063083	0.1806	0.805949	0.810052	2.34676
N302K_A315T	0.073583959	0.019091754	0.096231		-0.035174	0.09664	0.805949	0.837961	2.2628
Q303K_A315T	0.074893704	0.022486593	0.096231		-0.034383	0.08536	0.805949	0.838752	2.25152
G304D_A315T	0.106889026	0.01584871	0.096231		-0.041006	0.13006	0.805949	0.832129	2.29622
S305R_A315T	0.041755758	0.01330465	0.096231		-0.067648	0.10568	0.805949	0.805487	2.27184
N306I_A315T	-0.114840153	0.022808533	0.096231		-0.044538	0.06554	0.805949	0.828597	2.2317
N306K_A315T	0.095030186	0.013594598	0.096055		-0.024358	0.07624	0.805773	0.848777	2.2424
N306Y_A315T	-0.083269524	0.014227817	0.096231		-0.070961	0.18465	0.805949	0.802174	2.35081
M307I_A315T	0.0642585	0.011790627	0.096231		-0.065074	0.14789	0.805949	0.808061	2.31405
M307K_A315T	0.133331841	0.026950375	0.09548		-0.074658	0.14301	0.805198	0.798477	2.30917
M307R_A315T	0.079334763	0.016127621	0.09548		-0.076267	0.14409	0.805198	0.796868	2.31025
M307T_A315T	0.073334425	0.021122542	0.096231		-0.076338	0.15305	0.805949	0.796797	2.31921
G308C_A315T	-0.058353132	0.012255723	0.096231		-0.042638	0.07817	0.805949	0.830497	2.24433
G308D_A315T	0.079142722	0.014750607	0.094369		-0.071016	0.20643	0.804087	0.802119	2.37259
G309D_A315T	0.097781823	0.016303586	0.080934		-0.035512	0.05007	0.790652	0.837623	2.21623
G310E_A315T	0.091489155	0.015757902	0.063461		-0.08118	0.21024	0.773179	0.791955	2.3764
G310R_A315T	0.052150983	0.011325396	0.063643		-0.08547	0.25242	0.773361	0.787665	2.41858
G310W_A315T	-0.200683665	0.012573728	0.141441		-0.044938	0.12016	0.851159	0.828197	2.28632
M311K_A315T	0.178895043	0.024995081	0.017562		-0.068535	0.11405	0.72728	0.8046	2.28021
M311R_A315T	0.123419763	0.019815496	0.01095		-0.093296	0.11955	0.720668	0.779839	2.28571
M311T_A315T	0.090337936	0.020768888	0.086169		-0.094616	0.17761	0.795887	0.778519	2.34377
N312D_A315T	0.091053176	0.017791774	0.047715		-0.087374	0.2308	0.757433	0.785761	2.39696
N312I_A315T	-0.190521639	0.015673374	0.182114		-0.08528	0.12828	0.891832	0.787855	2.29444
N312K_A315T	0.107093081	0.017037438	0.050838		-0.088932	0.21406	0.760556	0.784203	2.38022
N312Y_A315T	-0.184910285	0.011589798	0.181021		-0.112848	0.16481	0.890739	0.760287	2.33097
F313C_A315T	0.088560398	0.023046964	0.07437		-0.094609	0.2139	0.784088	0.778526	2.38006
F313I_A315T	0.08207238	0.021260727	0.073066		-0.074864	0.22112	0.782784	0.798271	2.38728
F313L_A315T	0.06970841	0.018994908	0.052398		-0.058348	0.22677	0.762116	0.814787	2.39293
F313S_A315T	0.225734078	0.037924249	-0.014103		0.029068	-0.05953	0.695615	0.902203	2.10663
F313V_A315T	0.096876272	0.023746331	0.088086		-0.075851	0.21828	0.797804	0.797284	2.38444
G314C_A315T	-0.111852431	0.031895695	0.210487		-0.066725	0.11381	0.920205	0.80641	2.27997
G314D_A315T	0.158812729	0.018522997	0.007749		-0.089996	0.2696	0.717467	0.783139	2.43576
G314R_A315T	0.073270899	0.023540223	-0.00079		-0.031383	0.12068	0.708928	0.841752	2.28684
G314V_A315T	-0.196495846	0.012640791	0.226946		-0.040432	0.12432	0.936664	0.832703	2.29048
A315T_F316C	0.174413056	0.021117668	-0.012648		-0.080919	0.15569	0.69707	0.792216	2.32185
A315T_F316I	0.079829606	0.025473896	0.0638		-0.051354	0.16336	0.773518	0.821781	2.32952
A315T_F316L	0.098551871	0.014782142	0.034865		-0.051706	0.22607	0.744583	0.821429	2.39223
A315T_F316V	0.12174077	0.024021448	0.084827		-0.073003	0.20052	0.794545	0.800132	2.36668
A315T_S317I	-0.135223614	0.013115799	0.139995		-0.051645	0.15803	0.849713	0.82149	2.32419
A315T_S317N	0.055018896	0.012124183	0.067972		-0.098854	0.26075	0.77769	0.774281	2.42691
A315T_S317R	0.053365664	0.012512455	-0.026771		-0.10248	0.19073	0.682947	0.770655	2.35689
A315T_I318F	0.065412372	0.016693514	0.128661		-0.02178	0.1172	0.838379	0.851355	2.28336
A315T_I318L	0.067063292	0.018443953	0.067296		-0.018741	0.1445	0.777014	0.854394	2.31066
A315T_I318M	0.06820866	0.020246617	0.049935		0.044871	-0.24618	0.759653	0.918006	1.91998
A315T_I318N	0.216297633	0.021144829	-0.132339		0.049275	-0.17585	0.577379	0.92241	1.99031
A315T_I318S	0.207526749	0.029263881	-0.10408		0.046781	-0.14813	0.605638	0.919916	2.01803
A315T_I318T	0.21018333	0.024247839	-0.051815		0.037117	-0.07752	0.657903	0.910252	2.08864
A315T_I318V	0.077909563	0.02001212	0.117258		-0.011629	0.00396	0.826976	0.861506	2.17012
A315T_N319D	0.122514592	0.022805028	0.011275		-0.087667	0.13235	0.720993	0.785468	2.29851
A315T_N319I	-0.212250464	0.01140781	0.168253		-0.019096	-0.04708	0.877971	0.854039	2.11908
A315T_N319K	0.191254961	0.025094624	0.01674		-0.091809	0.11249	0.726458	0.781326	2.27865
A315T_N319Y	-0.142956943	0.020316526	0.166341		-0.100561	0.09773	0.876059	0.772574	2.26389
A315T_P320A	-0.198588344	0.010959381	0.160615		-0.030958	0.12214	0.870333	0.842177	2.2883
A315T_P320L	-0.218813248	0.010296326	0.21941		-0.041629	0.16994	0.929128	0.831506	2.3361
A315T_P320Q	-0.196688439	0.015047632	0.137854		-0.022474	0.15607	0.847572	0.850661	2.32223
A315T_P320R	-0.136180942	0.016788314	0.003131		-0.023929	0.09432	0.712849	0.849206	2.26048
A315T_P320S	-0.183048563	0.014468095	0.126308		0.030191	-0.07647	0.836026	0.903326	2.08969
A315T_P320T	-0.178792341	0.017699099	0.178572		-0.030267	0.14968	0.88829	0.842868	2.31584
A315T_A321D	0.116769642	0.023683805	-0.051291		-0.076245	0.17732	0.658427	0.79689	2.34348
A315T_A321G	0.061958882	0.019146063	0.052487		-0.002125	0.08043	0.762205	0.87101	2.24659
A315T_A321P	0.074676485	0.022234103	0.031847		-0.014245	0.12006	0.741565	0.85889	2.28622
A315T_A321S	0.112922186	0.024001659	0.061924		0.007478	-0.05757	0.771642	0.880613	2.10859
A315T_A321T	0.050094408	0.014008262	0.114189		-0.071138	0.13519	0.823907	0.801997	2.30135
A315T_A321V	-0.107307349	0.016633619	0.204988		-0.092851	0.11892	0.914706	0.780284	2.28508
A315T_M322K	0.285562128	0.030202178	-0.08726		-0.041522	0.14717	0.622458	0.831613	2.31333
A315T_M322R	0.25192441	0.027039388	-0.102688		-0.007535	0.14577	0.60703	0.8656	2.31193
A315T_M322T	0.18800808	0.021203958	0.072754		-0.008306	0.07567	0.782472	0.864829	2.24183
A315T_M323I	-0.037479482	0.009530269	0.142527		-0.056945	0.23791	0.852245	0.81619	2.40407
A315T_M323K	0.147545334	0.015326586	-0.08726		-0.047151	0.19367	0.622458	0.825984	2.35983
A315T_M323R	0.295302236	0.03918699	-0.102688		-0.027806	0.16563	0.60703	0.845329	2.33179
A315T_M323T	0.204206408	0.042679348	0.072754		-0.035706	0.19755	0.782472	0.837429	2.36371
A315T_A324D	0.226182866	0.02440895	-0.051291		-0.039777	0.1087	0.658427	0.833358	2.27486
A315T_A324P	0.135913755	0.023894153	0.031847		-0.026822	0.13658	0.741565	0.846313	2.30274
A315T_A324S	0.15459189	0.015770233	0.061924		0.040759	-0.27763	0.771642	0.913894	1.88853
A315T_A324T	0.106630266	0.012726862	0.114189		-0.045909	0.17257	0.823907	0.827226	2.33873
A315T_A324V	-0.18023245	0.01054071	0.204988		-0.072893	0.20278	0.914706	0.800242	2.36894
A315T_A325D	0.22037426	0.023585058	-0.051291		-0.056706	0.24546	0.658427	0.816429	2.41162
A315T_A325P	0.18799073	0.02749389	0.031847		-0.003335	0.19729	0.741565	0.8698	2.36345
A315T_A325S	0.070214766	0.013732046	0.061924		0.009994	-0.01908	0.771642	0.883129	2.14708
A315T_A325V	-0.166136923	0.013336897	0.204988		-0.023674	0.03228	0.914706	0.849461	2.19844
A315T_A326D	0.254004805	0.029483502	-0.051291		-0.044048	0.15152	0.658427	0.829087	2.31768
A315T_A326P	0.225780684	0.026406987	0.031847		0.033581	-0.01319	0.741565	0.906716	2.15297
A315T_A326S	0.101317074	0.022408145	0.061924		0.009533	0.01836	0.771642	0.882668	2.18452
A315T_A326T	0.085929873	0.012228614	0.114189		-0.005574	0.07207	0.823907	0.867561	2.23823
A315T_A326V	-0.044595841	0.01452395	0.204988		-0.047038	0.09294	0.914706	0.826097	2.2591
A315T_Q327E	0.237990477	0.019431252	-0.039128		-0.055638	0.1664	0.67059	0.817497	2.33256
A315T_Q327H	-0.207526062	0.010983313	0.113211		-0.055154	0.14636	0.822929	0.817981	2.31252
A315T_Q327K	0.193034236	0.024856944	-0.023065		-0.033329	0.10584	0.686653	0.839806	2.272
A315T_Q327L	-0.193120863	0.014529452	0.177786		-0.054877	0.07786	0.887504	0.818258	2.24402
A315T_Q327P	0.17586336	0.036395736	0.054607		0.012626	0.03515	0.764325	0.885761	2.20131
A315T_Q327R	0.139618552	0.031634414	-0.038493		-0.0401	0.12746	0.671225	0.833035	2.29362
A315T_A328E	0.181896875	0.026420628	-0.061889		-0.031674	0.08186	0.647829	0.841461	2.24802
A315T_A328P	0.239905655	0.022550528	0.031847		0.027359	0.05639	0.741565	0.900494	2.22255
A315T_A328S	0.06548402	0.016638754	0.061924		0.018526	-0.10846	0.771642	0.891661	2.0577
A315T_A328V	-0.23681296	0.011267244	0.204988		-0.022441	-0.00218	0.914706	0.850694	2.16398
A315T_A329E	0.254155092	0.028991009	-0.061889		-0.025835	-0.00913	0.647829	0.8473	2.15703
A315T_A329G	0.15243725	0.026690451	0.052487		0.05243	-0.26923	0.762205	0.925565	1.89693
A315T_A329P	0.286104004	0.034520336	0.031847		0.041078	-0.04936	0.741565	0.914213	2.1168
A315T_A329S	-0.04654685	0.015501913	0.061924		0.039449	-0.19598	0.771642	0.912584	1.97018
A315T_A329T	-0.139828672	0.008966272	0.114189		-0.033848	0.16011	0.823907	0.839287	2.32627
A315T_A329V	-0.164589843	0.012256666	0.204988		-0.058387	0.10552	0.914706	0.814748	2.27168
A315T_L330P	0.257548046	0.034132934	-0.026948		0.057481	-0.18824	0.68277	0.930616	1.97792
A315T_L330Q	0.219232436	0.036558049	0.014675		0.028665	-0.07214	0.724393	0.9018	2.09402
A315T_L330R	0.25313792	0.032196705	-0.120048		0.008362	0.01552	0.58967	0.881497	2.18168
A315T_L330V	0.06011843	0.019710802	0.146193		-0.014764	0.06663	0.855911	0.858371	2.23279
A315T_Q331E	0.160302168	0.022665085	-0.039128		-0.048993	0.07493	0.67059	0.824142	2.24109
A315T_Q331K	0.170925903	0.02858088	-0.023065		-0.054693	0.15745	0.686653	0.818442	2.32361
A315T_Q331L	-0.208260198	0.013621085	0.177786		-0.047045	0.1027	0.887504	0.82609	2.26886
A315T_Q331R	0.054237076	0.017828108	-0.038493		-0.052641	0.11884	0.671225	0.820494	2.285
G290D_A321G	0.104723635	0.029350642	-0.043744		0.018265	-0.15523	0.665974	0.8914	2.01093
N291K_A321G	0.052752272	0.016487512	-0.043744		0.045868	-0.22216	0.665974	0.919003	1.944
S292G_A321G	0.06534768	0.020088878	-0.043744		0.024384	-0.13769	0.665974	0.897519	2.02847
R293I_A321G	0.07909353	0.021070046	-0.043744		-0.00377	-0.09356	0.665974	0.869365	2.0726
R293K_A321G	0.112702147	0.023940523	-0.043744		0.027581	-0.18163	0.665974	0.900716	1.98453
R293T_A321G	0.066209377	0.020671745	-0.043744		0.044268	-0.20338	0.665974	0.917403	1.96278
G294E_A321G	0.063511822	0.020261218	-0.043744		0.015107	-0.11781	0.665974	0.888242	2.04835
G294R_A321G	0.069132299	0.017548733	-0.043744		0.006752	-0.1083	0.665974	0.879887	2.05786
G295D_A321G	0.053457786	0.016687749	-0.043744		0.039139	-0.21021	0.665974	0.912274	1.95595
G296A_A321G	0.080268187	0.022567551	-0.043744		0.015149	-0.13179	0.665974	0.888284	2.03437
G296E_A321G	0.073702901	0.023452645	-0.043744		0.020436	-0.23337	0.665974	0.893571	1.93279
A297D_A321G	0.073259694	0.018432704	-0.043744		0.021449	-0.11471	0.665974	0.894584	2.05145
G300E_A321G	0.116059937	0.023836134	-0.043744		0.026881	-0.20778	0.665974	0.900016	1.95838
N301D_A321G	0.079834805	0.022537298	-0.043744		0.016239	-0.06561	0.665974	0.889374	2.10055
N301K_A321G	0.088779317	0.020205088	-0.043744		0.02341	-0.21216	0.665974	0.896545	1.954
N301S_A321G	0.079791813	0.016802332	-0.043744		0.01353	-0.13866	0.665974	0.886665	2.0275
N302K_A321G	0.079875038	0.024775435	-0.043744		0.036239	-0.19688	0.665974	0.909374	1.96928
Q303K_A321G	0.080353716	0.025573829	-0.043744		0.019778	-0.16857	0.665974	0.892913	1.99759
N306D_A321G	0.076996612	0.019688683	-0.04392		0.026368	-0.181	0.665798	0.899503	1.98516
N306K_A321G	0.105175646	0.031235963	-0.04392		0.050781	-0.27434	0.665798	0.923916	1.89182
M307I_A321G	0.073813849	0.013711605	-0.043744		0.031355	-0.15473	0.665974	0.90449	2.01143
M307K_A321G	0.142155434	0.035214253	-0.044495		0.008088	-0.12523	0.665223	0.881223	2.04093
M307V_A321G	0.073394411	0.022640373	-0.043744		0.014142	-0.13838	0.665974	0.887277	2.02778
G308D_A321G	0.142536225	0.016338276	-0.045606		0.038404	-0.15831	0.664112	0.911539	2.00785
G308R_A321G	0.105858457	0.027060485	-0.045606		0.031439	-0.19829	0.664112	0.904574	1.96787
G309D_A321G	0.1091336	0.020034948	-0.05904		0.038042	-0.234	0.650678	0.911177	1.93216
G309S_A321G	0.069070085	0.015833689	-0.042396		0.03062	-0.19311	0.667322	0.903755	1.97305
G309V_A321G	-0.117943174	0.021292709	-0.021958		0.037249	-0.15622	0.68776	0.910384	2.00994
G310E_A321G	0.106273245	0.017182891	-0.076513		0.016607	-0.21	0.633205	0.889742	1.95616
G310R_A321G	0.10310217	0.014090993	-0.076332		0.016055	-0.21155	0.633386	0.88919	1.95461
M311R_A321G	0.172220773	0.033654953	-0.129025		-0.012141	-0.09393	0.580693	0.860994	2.07223
M311T_A321G	0.136969734	0.024827023	-0.053805		-0.011225	-0.03363	0.655913	0.86191	2.13253
N312I_A321G	-0.219896989	0.017471535	0.04214		-0.025529	0.12712	0.751858	0.847606	2.29328
N312K_A321G	0.178244816	0.020877742	-0.089137		0.019797	-0.12615	0.620581	0.892932	2.04001
N312T_A321G	-0.103237822	0.021709286	0.00227		0.008668	-0.09113	0.711988	0.881803	2.07503
F313I_A321G	0.115568172	0.030346333	-0.066908		0.02313	-0.13921	0.64281	0.896265	2.02695
F313L_A321G	0.12474529	0.020691174	-0.087576		0.032104	-0.17407	0.622142	0.905239	1.99209
F313S_A321G	0.153201413	0.033676732	-0.154078		0.058175	-0.39031	0.55564	0.93131	1.77585
F313V_A321G	0.156512105	0.031490209	-0.051889		-0.013196	-0.07553	0.657829	0.859939	2.09063
F313Y_A321G	0.094178981	0.028992034	-0.068274		0.010723	-0.09401	0.641444	0.883858	2.07215
G314A_A321G	-0.117558377	0.017460916	-0.006249		0.051013	-0.18065	0.703469	0.924148	1.98551
G314C_A321G	-0.20950427	0.015028625	0.070513		0.011684	0.09047	0.780231	0.884819	2.25663
G314D_A321G	0.173567618	0.02102444	-0.132225		-0.019103	0.16309	0.577493	0.854032	2.32925
G314R_A321G	0.082174931	0.025947116	-0.140765		0.013642	0.07319	0.568953	0.886777	2.23935
G314V_A321G	-0.210287476	0.016635158	0.086971		0.020649	-0.0177	0.796689	0.893784	2.14846
A315E_A321G	0.185010206	0.024304713	-0.121728		-0.02798	0.06016	0.58799	0.845155	2.22632
A315S_A321G	0.088169535	0.026285072	0.000223		0.030249	-0.02545	0.709941	0.903384	2.14071
A315T_A321G	0.061958882	0.019146063	0.052487		-0.002125	0.08043	0.762205	0.87101	2.24659
A315V_A321G	-0.12386767	0.016000025	0.065014		-0.05977	0.14327	0.774732	0.813365	2.30943
F316C_A321G	0.172392438	0.039458099	-0.074349		-0.018761	0.06466	0.635369	0.854374	2.23082
F316I_A321G	0.100676743	0.023801054	-0.076174		-0.016151	-0.02151	0.633544	0.856984	2.14465
F316L_A321G	0.142070627	0.016239283	-0.10511		0.010942	-0.1064	0.604608	0.884077	2.05976
F316S_A321G	0.144447396	0.036015845	-0.198211		0.067552	-0.4943	0.511507	0.940687	1.67186
S317R_A321G	0.101785622	0.015486409	-0.166745		-0.036848	0.2135	0.542973	0.836287	2.37966
I318L_A321G	0.076523597	0.021345088	-0.072679		0.050478	-0.34692	0.637039	0.923613	1.81924
I318N_A321G	0.101663997	0.029369533	-0.19404		0.072155	-0.62225	0.515678	0.94529	1.54391
I318S_A321G	0.195693463	0.026579329	-0.165781		0.076936	-0.68937	0.543937	0.950071	1.47679
I318T_A321G	0.149464454	0.035769622	-0.113516		0.052065	-0.40523	0.596202	0.9252	1.76093
I318V_A321G	0.075977573	0.023412889	-0.022717		0.040417	-0.284	0.687001	0.913552	1.88216
N319I_A321G	-0.181187596	0.01439483	0.106552		-0.02569	0.01994	0.81627	0.847445	2.1861
N319K_A321G	0.117997636	0.028155875	-0.123235		-0.027729	0.08135	0.586483	0.845406	2.24751
N319V_A321G	-0.17928867	0.027072697	0.127579		0.00331	-0.1329	0.837297	0.876445	2.03326
N319Y_A321G	-0.12758914	0.027047523	0.10464		-0.00217	-0.12592	0.814358	0.870965	2.04024
P320A_A321G	-0.193936442	0.021249407	0.02064		0.023265	-0.20005	0.730358	0.8964	1.96611
P320L_A321G	-0.186970755	0.016999585	0.157709		0.017759	-0.10108	0.867427	0.890894	2.06508
P320Q_A321G	-0.134034336	0.013639773	-0.00212		0.050588	-0.35721	0.707598	0.923723	1.80895
P320S_A321G	-0.180704421	0.016501719	-0.013667		0.057036	-0.30631	0.696051	0.930171	1.85985
P320T_A321G	-0.159914254	0.024963495	0.038598		0.017823	-0.09091	0.748316	0.890958	2.07525
A321G_M322K	0.261759242	0.04607165	-0.227235		0.014433	-0.0429	0.482483	0.887568	2.12326
A321G_M322R	0.263860276	0.035126114	-0.242662		0.029684	-0.05905	0.467056	0.902819	2.10711
A321G_M322S	0.281478327	0.036105745	-0.119485		0.038262	-0.1568	0.590233	0.911397	2.00936
A321G_M322T	0.196167626	0.03324517	-0.06722		0.043959	-0.1492	0.642498	0.917094	2.01696
A321G_M322V	0.07692655	0.02535398	0.02358		0.03412	-0.14879	0.733298	0.907255	2.01737
A321G_M323K	0.250285354	0.039410261	-0.227235		0.006939	-0.05757	0.482483	0.880074	2.10859
A321G_M323R	0.226519032	0.037360125	-0.242662		0.010688	-0.05999	0.467056	0.883823	2.10617
A321G_M323T	0.18389894	0.032832711	-0.06722		0.007594	-0.01851	0.642498	0.880729	2.14765
A321G_A324D	0.240621498	0.030207008	-0.191265		0.0354	-0.16467	0.518453	0.908535	2.00149
A321G_A324E	0.217983117	0.034926949	-0.201863		0.045778	-0.27267	0.507855	0.918913	1.89349
A321G_A324S	0.092911352	0.024791497	-0.078051		0.0646	-0.42051	0.631667	0.937735	1.74565
A321G_A324T	0.080216427	0.015750558	-0.025786		0.01971	-0.16354	0.683932	0.892845	2.00262
A321G_A324V	-0.234288423	0.012762903	0.065014		0.032368	-0.25627	0.774732	0.905503	1.90989
A321G_A325D	0.209443147	0.024891644	-0.191265		0.021933	-0.03786	0.518453	0.895068	2.1283
A321G_A325P	0.239164015	0.028363556	-0.108128		0.049446	-0.28661	0.60159	0.922581	1.87955
A321G_A325T	-0.064110794	0.015029878	-0.025786		0.01301	-0.09946	0.683932	0.886145	2.0667
A321G_A325V	-0.191215452	0.013075637	0.065014		0.024626	-0.2309	0.774732	0.897761	1.93526
A321G_A326D	0.236554857	0.038458977	-0.191265		0.027252	-0.12592	0.518453	0.900387	2.04024
A321G_A326G	0.067511532	0.017054668	-0.087487		0.057391	-0.38902	0.622231	0.930526	1.77714
A321G_A326S	0.160428897	0.024826498	-0.078051		0.043723	-0.25404	0.631667	0.916858	1.91212
A321G_A326T	0.064526709	0.014955935	-0.025786		0.031275	-0.1825	0.683932	0.90441	1.98366
A321G_A326V	-0.056095773	0.017814137	0.065014		0.038804	-0.2294	0.774732	0.911939	1.93676
A321G_Q327E	0.266926415	0.034226758	-0.179103		0.02721	-0.15353	0.530615	0.900345	2.01263
A321G_Q327H	-0.151627878	0.016109269	-0.026764		0.024671	-0.11933	0.682954	0.897806	2.04683
A321G_Q327K	0.17667595	0.021413381	-0.16304		0.03123	-0.11629	0.546678	0.904365	2.04987
A321G_Q327L	-0.182265688	0.016212435	0.037812		-0.008067	-0.01441	0.74753	0.865068	2.15175
A321G_Q327P	0.212083329	0.02578092	-0.085367		0.059804	-0.41614	0.624351	0.932939	1.75002
A321G_Q327R	0.160543507	0.027975789	-0.178467		0.037007	-0.23502	0.531251	0.910142	1.93114
A321G_A328E	0.210881272	0.037293284	-0.201863		0.024833	-0.13745	0.507855	0.897968	2.02871
A321G_A328P	0.257319953	0.029356788	-0.108128		0.064384	-0.43461	0.60159	0.937519	1.73155
A321G_A328V	-0.225313527	0.016618448	0.065014		0.039762	-0.32377	0.774732	0.912897	1.84239
A321G_A329E	0.257624884	0.037884461	-0.201863		0.030565	-0.23761	0.507855	0.9037	1.92855
A321G_A329G	0.111732366	0.028168414	-0.087487		0.084997	-0.84828	0.622231	0.958132	1.31788
A321G_A329P	0.252071684	0.041979258	-0.108128		0.076359	-0.51536	0.60159	0.949494	1.6508
A321G_A329T	-0.189927531	0.014813855	-0.025786		0.02473	-0.22053	0.683932	0.897865	1.94563
A321G_A329V	-0.150173443	0.015631594	0.065014		-0.002493	-0.12724	0.774732	0.870642	2.03892
A321G_L330I	-0.060962272	0.01721556	-0.014808		0.035384	-0.23641	0.69491	0.908519	1.92975
A321G_L330P	0.226619676	0.036167151	-0.166923		0.08483	-0.76739	0.542795	0.957965	1.39877
A321G_L330Q	0.217207598	0.033945292	-0.125299		0.075639	-0.52506	0.584419	0.948774	1.6411
A321G_L330R	0.280013202	0.040237307	-0.260023		0.068155	-0.47791	0.449695	0.94129	1.68825
A321G_Q331E	0.248304202	0.028509444	-0.179103		0.02021	-0.15145	0.530615	0.893345	2.01471
A321G_Q331L	-0.206116744	0.018930598	0.037812		-0.018129	-0.02259	0.74753	0.855006	2.14357
A321G_Q331R	0.112258427	0.019542592	-0.178467		0.014949	-0.13817	0.531251	0.888084	2.02799
G290A_A321V	-0.121102532	0.017034142	0.108757		-0.082409	0.12059	0.818475	0.790726	2.28675
G290D_A321V	-0.068585328	0.021369302	0.108757		-0.067138	0.12458	0.818475	0.805997	2.29074
G290R_A321V	-0.075612093	0.024273287	0.108757		-0.075635	0.12945	0.818475	0.7975	2.29561
G290V_A321V	-0.087389422	0.024507687	0.108757		-0.063564	0.05979	0.818475	0.809571	2.22595
N291D_A321V	-0.065805255	0.017723061	0.108757		-0.046645	0.08854	0.818475	0.82649	2.2547
N291H_A321V	-0.117759214	0.016895262	0.108757		-0.023103	0.07386	0.818475	0.850032	2.24002
N291I_A321V	-0.114279627	0.018633118	0.108757		-0.085132	0.12686	0.818475	0.788003	2.29302
N291K_A321V	-0.109611888	0.015472206	0.108757		-0.025558	0.06399	0.818475	0.847577	2.23015
N291S_A321V	-0.109186517	0.014506569	0.108757		-0.014848	0.00041	0.818475	0.858287	2.16657
N291T_A321V	-0.086160579	0.019029659	0.108757		-0.078241	0.12099	0.818475	0.794894	2.28715
N291Y_A321V	-0.072809584	0.021548266	0.108757		-0.08819	0.14566	0.818475	0.784945	2.31182
S292C_A321V	-0.097824165	0.019806132	0.108757		-0.02718	-0.0417	0.818475	0.845955	2.12446
S292G_A321V	-0.116329362	0.015253869	0.108757		-0.04967	0.06666	0.818475	0.823465	2.23282
S292I_A321V	-0.076491839	0.021045463	0.108757		-0.028748	0.02831	0.818475	0.844387	2.19447
S292N_A321V	-0.070083188	0.018020658	0.108757		-0.019209	0.02622	0.818475	0.853926	2.19238
S292R_A321V	-0.082620021	0.016251925	0.108757		-0.018245	-0.0186	0.818475	0.85489	2.14756
S292T_A321V	-0.108962486	0.015545721	0.108757		-0.02208	0.02567	0.818475	0.851055	2.19183
R293I_A321V	-0.098858021	0.01772849	0.108757		-0.01737	-0.03617	0.818475	0.855765	2.12999
R293K_A321V	-0.072447592	0.017912296	0.108757		-0.020661	0.04183	0.818475	0.852474	2.20799
R293S_A321V	-0.073300205	0.018180457	0.108757		-0.016896	0.03646	0.818475	0.856239	2.20262
R293T_A321V	-0.073992193	0.01635549	0.108757		-0.027009	0.09484	0.818475	0.846126	2.261
G294A_A321V	-0.067822306	0.016611466	0.108757		-0.015977	-0.02834	0.818475	0.857158	2.13782
G294R_A321V	-0.087150298	0.012283557	0.108757		-0.019029	-0.02003	0.818475	0.854106	2.14613
G294V_A321V	-0.085594692	0.020848392	0.108757		-0.023258	-0.03691	0.818475	0.849877	2.12925
G295A_A321V	-0.060061682	0.016447869	0.108757		0.011788	-0.05461	0.818475	0.884923	2.11155
G295C_A321V	-0.113028227	0.013646777	0.108757		0.003981	-0.1702	0.818475	0.877116	1.99596
G295D_A321V	-0.07814128	0.015157354	0.108757		-0.032896	0.03223	0.818475	0.840239	2.19839
G295F_A321V	-0.102855855	0.024083241	0.108757		0.007736	-0.03494	0.818475	0.880871	2.13122
G295R_A321V	-0.069159833	0.016273929	0.108757		0.008323	-0.07366	0.818475	0.881458	2.0925
G295S_A321V	-0.120758787	0.013038365	0.108757		-0.053451	0.07907	0.818475	0.819684	2.24523
G295V_A321V	-0.074463397	0.02122677	0.108757		0.001884	0.02159	0.818475	0.875019	2.18775
G296A_A321V	-0.090751088	0.014875033	0.108757		-0.079745	0.12345	0.818475	0.79339	2.28961
G296R_A321V	-0.07115548	0.015312619	0.108757		-0.055638	0.04633	0.818475	0.817497	2.21249
G296V_A321V	-0.124282851	0.0139158	0.108757		-0.066941	0.07845	0.818475	0.806194	2.24461
A297D_A321V	-0.063853136	0.014789409	0.108757		-0.016993	-0.00777	0.818475	0.856142	2.15839
A297P_A321V	-0.083203702	0.02337556	0.108757		-0.016461	-0.00095	0.818475	0.856674	2.16521
A297S_A321V	-0.085241572	0.015480703	0.108757		-0.021716	0.03563	0.818475	0.851419	2.20179
A297T_A321V	-0.097272349	0.015724263	0.108757		-0.02207	0.0915	0.818475	0.851065	2.25766
A297V_A321V	-0.111631376	0.016453051	0.108757		-0.088225	0.11655	0.818475	0.78491	2.28271
G298C_A321V	-0.093270056	0.018915483	0.108757		-0.0718	0.06415	0.818475	0.801335	2.23031
G298D_A321V	-0.076171781	0.013954303	0.108757		-0.056248	0.058	0.818475	0.816887	2.22416
G298S_A321V	-0.067844519	0.021710468	0.108757		-0.013277	-0.05116	0.818475	0.859858	2.115
G298V_A321V	-0.066959594	0.019358536	0.108757		-0.027416	0.02215	0.818475	0.845719	2.18831
L299F_A321V	-0.117897607	0.014651715	0.108757		-0.017651	-0.00587	0.818475	0.855484	2.16029
L299M_A321V	-0.078706882	0.023756034	0.108757		-0.0294	-0.05611	0.818475	0.843735	2.11005
L299V_A321V	-0.094432695	0.02046055	0.108757		-0.016535	-0.01387	0.818475	0.8566	2.15229
L299W_A321V	-0.078449425	0.015989912	0.108757		-0.02957	0.0547	0.818475	0.843565	2.22086
G300A_A321V	-0.064012232	0.020373612	0.108757		-0.017929	-0.01294	0.818475	0.855206	2.15322
G300R_A321V	-0.100546803	0.012200498	0.108757		-0.024535	-0.03411	0.818475	0.8486	2.13205
N301H_A321V	-0.074635917	0.024108998	0.108757		-0.056196	0.1211	0.818475	0.816939	2.28726
N301I_A321V	-0.115587113	0.014572231	0.108757		-0.081338	0.13418	0.818475	0.791797	2.30034
N301K_A321V	-0.081870403	0.017492834	0.108757		-0.024116	0.03309	0.818475	0.849019	2.19925
N301S_A321V	-0.124338947	0.016404675	0.108757		-0.044609	0.02697	0.818475	0.828526	2.19313
N301T_A321V	-0.118647343	0.015717531	0.108757		-0.022316	0.06529	0.818475	0.850819	2.23145
N301Y_A321V	-0.083094985	0.021391741	0.108757		-0.060016	0.12009	0.818475	0.813119	2.28625
N302D_A321V	-0.10148609	0.016733706	0.108757		-0.019425	0.03419	0.818475	0.85371	2.20035
N302H_A321V	-0.067723863	0.02026851	0.108757		-0.063077	0.10096	0.818475	0.810058	2.26712
N302I_A321V	-0.094484097	0.018648545	0.108757		-0.036296	0.08679	0.818475	0.836839	2.25295
N302K_A321V	-0.060234753	0.016451553	0.108757		-0.053096	0.04382	0.818475	0.820039	2.20998
N302S_A321V	-0.084445596	0.017780634	0.108757		-0.028145	0.04109	0.818475	0.84499	2.20725
N302T_A321V	-0.104342874	0.02141899	0.108757		-0.028822	0.08971	0.818475	0.844313	2.25587
N302Y_A321V	-0.118928205	0.017931397	0.108757		-0.028925	0.05431	0.818475	0.84421	2.22047
Q303E_A321V	-0.086541269	0.024628544	0.108757		-0.06948	0.16568	0.818475	0.803655	2.33184
Q303H_A321V	-0.081548634	0.015997103	0.108757		-0.080416	0.16905	0.818475	0.792719	2.33521
Q303K_A321V	-0.08541386	0.02376772	0.108757		-0.073254	0.15273	0.818475	0.799881	2.31889
Q303L_A321V	-0.093395893	0.020146198	0.108757		-0.019825	-0.00239	0.818475	0.85331	2.16377
Q303P_A321V	-0.111527424	0.020812961	0.108757		-0.03317	0.07886	0.818475	0.839965	2.24502
Q303R_A321V	-0.07961742	0.024419231	0.108757		-0.061796	0.13338	0.818475	0.811339	2.29954
G304A_A321V	-0.101867496	0.019273426	0.108757		-0.056887	0.16277	0.818475	0.816248	2.32893
G304C_A321V	-0.087610233	0.019134317	0.108757		-0.093612	0.15934	0.818475	0.779523	2.3255
G304S_A321V	-0.07915958	0.020912909	0.108757		-0.039548	0.09817	0.818475	0.833587	2.26433
G304V_A321V	-0.071019747	0.017485336	0.108757		-0.026251	0.06455	0.818475	0.846884	2.23071
S305C_A321V	-0.129822292	0.015741074	0.108757		-0.100258	0.12438	0.818475	0.772877	2.29054
S305I_A321V	-0.147166286	0.013237406	0.108757		-0.044364	0.05787	0.818475	0.828771	2.22403
S305N_A321V	-0.112639448	0.018245151	0.108757		-0.024009	0.03048	0.818475	0.849126	2.19664
S305R_A321V	-0.072106349	0.016844865	0.108757		-0.043845	0.14675	0.818475	0.82929	2.31291
S305T_A321V	-0.080860566	0.023372745	0.108757		-0.032838	0.10464	0.818475	0.840297	2.2708
N306H_A321V	-0.072199447	0.022924114	0.108757		-0.01767	0.02454	0.818475	0.855465	2.1907
N306I_A321V	-0.160777185	0.022830087	0.108757		-0.069348	0.07018	0.818475	0.803787	2.23634
N306S_A321V	-0.113586921	0.019826842	0.108757		-0.061635	0.13637	0.818475	0.8115	2.30253
N306T_A321V	-0.079513086	0.022784864	0.108757		-0.032245	0.07308	0.818475	0.84089	2.23924
N306Y_A321V	-0.10737432	0.019490556	0.108757		-0.06239	0.04822	0.818475	0.810745	2.21438
M307I_A321V	-0.092064997	0.01338533	0.108757		-0.0445	0.07956	0.818475	0.828635	2.24572
M307L_A321V	-0.054602403	0.015143841	0.108757		0.001133	-0.06399	0.818475	0.874268	2.10217
M307T_A321V	-0.088031699	0.019524106	0.108757		-0.037406	0.07906	0.818475	0.835729	2.24522
M307V_A321V	-0.111997821	0.019594539	0.108757		-0.011064	-0.05552	0.818475	0.862071	2.11064
G308A_A321V	-0.136258268	0.018492887	0.108757		0.002436	-0.04234	0.818475	0.875571	2.12382
G308C_A321V	-0.114515902	0.019146801	0.108757		-0.02798	0.0545	0.818475	0.845155	2.22066
G308D_A321V	-0.04950396	0.015130291	0.106895		-0.012677	-0.01934	0.816613	0.860458	2.14682
G308S_A321V	-0.080602611	0.014339409	0.108757		-0.02129	0.01425	0.818475	0.851845	2.18041
G308V_A321V	-0.118399478	0.01385461	0.108757		-0.004787	-0.05369	0.818475	0.868348	2.11247
G309C_A321V	-0.123716506	0.017855833	0.1278		-0.018077	-0.01812	0.837518	0.855058	2.14804
G309S_A321V	-0.082151908	0.013987229	0.110105		-0.015858	0.0184	0.819823	0.857277	2.18456
G309V_A321V	-0.129344437	0.018166216	0.130543		0.000246	-0.01891	0.840261	0.873381	2.14725
G310A_A321V	-0.125766404	0.015726203	0.121255		-0.057716	0.0967	0.830973	0.815419	2.26286
G310E_A321V	-0.079352912	0.013105242	0.075988		-0.036861	0.06566	0.785706	0.836274	2.23182
G310R_A321V	-0.061764285	0.011346935	0.076169		-0.044461	0.07527	0.785887	0.828674	2.24143
G310T_A321V	-0.082841481	0.023064992	0.126386		-0.041712	0.07282	0.836104	0.831423	2.23898
G310V_A321V	-0.105681141	0.023968387	0.152329		-0.083996	0.18441	0.862047	0.789139	2.35057
G310W_A321V	-0.206585925	0.016772865	0.153967		-0.097812	0.11712	0.863685	0.775323	2.28328
M311I_A321V	-0.086530135	0.013228231	0.128598		-0.111348	0.16355	0.838316	0.761787	2.32971
M311L_A321V	-0.103361331	0.018229229	0.116198		-0.098941	0.18615	0.825916	0.774194	2.35231
M311V_A321V	-0.08596955	0.020859225	0.13761		-0.099122	0.18077	0.847328	0.774013	2.34693
N312D_A321V	-0.098337854	0.021108242	0.060241		-0.033574	0.07861	0.769959	0.839561	2.24477
N312H_A321V	-0.088030266	0.015667124	0.141206		-0.023935	0.07014	0.850924	0.8492	2.2363
N312I_A321V	-0.208225911	0.011926106	0.194641		-0.063564	0.05717	0.904359	0.809571	2.22333
N312T_A321V	-0.158554051	0.020848479	0.154771		-0.049377	0.14123	0.864489	0.823758	2.30739
N312Y_A321V	-0.190622817	0.020968713	0.193548		-0.077745	0.04387	0.903266	0.79539	2.21003
F313L_A321V	-0.077717237	0.012175818	0.064924		-0.012932	0.07383	0.774642	0.860203	2.23999
G314C_A321V	-0.166865238	0.026339958	0.223013		-0.039219	0.0743	0.932731	0.833916	2.24046
G314R_A321V	-0.083905562	0.020104705	0.011736		-0.036696	0.21874	0.721454	0.836439	2.3849
G314S_A321V	-0.110772901	0.01192034	0.116846		-0.028667	0.18216	0.826564	0.844468	2.34832
A315G_A321V	-0.072793712	0.013291174	0.065014		-0.081338	0.10995	0.774732	0.791797	2.27611
A315P_A321V	-0.098035002	0.016030119	0.044373		-0.093274	0.202	0.754091	0.779861	2.36816
A315T_A321V	-0.107307349	0.016633619	0.204988		-0.092851	0.11892	0.914706	0.780284	2.28508
A315V_A321V	-0.184737769	0.019577948	0.217515		-0.041177	0.13521	0.927233	0.831958	2.30137
F316L_A321V	-0.089871044	0.013325905	0.047391		-0.051087	0.13121	0.757109	0.822048	2.29737
F316S_A321V	0.108478687	0.028975528	-0.04571		-0.007032	-0.0593	0.664008	0.866103	2.10686
S317C_A321V	-0.08158923	0.018543296	0.23262		-0.06687	0.12952	0.942338	0.806265	2.29568
S317G_A321V	-0.097981066	0.022078989	0.099321		-0.054216	0.07992	0.809039	0.818919	2.24608
S317I_A321V	-0.170086813	0.022702263	0.230794		-0.0522	0.08848	0.940512	0.820935	2.25464
S317N_A321V	-0.065250819	0.013663265	0.080498		-0.072151	0.20189	0.790216	0.800984	2.36805
S317T_A321V	-0.116279344	0.016840183	0.161022		-0.070693	0.15311	0.87074	0.802442	2.31927
I318F_A321V	-0.117289468	0.019820322	0.141188		-0.002506	-0.075	0.850906	0.870629	2.09116
I318L_A321V	-0.106135258	0.016099948	0.079822		-0.019658	0.06011	0.78954	0.853477	2.22627
I318M_A321V	-0.093026724	0.020499536	0.062461		0.05782	-0.56831	0.772179	0.930955	1.59785
I318N_A321V	-0.100839102	0.033063342	-0.041539		0.049478	-0.37648	0.668179	0.922613	1.78968
I318S_A321V	0.0866436	0.024345998	-0.01328		0.0542	-0.4883	0.696438	0.927335	1.67786
N319I_A321V	-0.200239033	0.016752353	0.259053		-0.012261	-0.03756	0.968771	0.860874	2.1286
N319T_A321V	-0.161020942	0.015338419	0.189281		-0.0265	-0.01194	0.898999	0.846635	2.15422
N319Y_A321V	-0.221594189	0.020177018	0.257141		-0.03088	-0.01667	0.966859	0.842255	2.14949
P320A_A321V	-0.197459659	0.020235079	0.173141		-0.016935	0.01227	0.882859	0.8562	2.17843
P320L_A321V	-0.222017924	0.015196252	0.310212		-0.021967	0.09451	1.01993	0.851168	2.26067
P320Q_A321V	-0.207332948	0.021530199	0.150381		-0.023225	0.04233	0.860099	0.84991	2.20849
P320R_A321V	-0.086720105	0.023365703	0.015657		-0.027245	0.03259	0.725375	0.84589	2.19875
P320S_A321V	-0.201414428	0.015672797	0.138834		0.033375	-0.1595	0.848552	0.90651	2.00666
P320T_A321V	-0.165820546	0.027965672	0.191099		-0.030874	0.04684	0.900817	0.842261	2.213
A321V_M322I	-0.113354141	0.011111794	0.155053		0.007826	0.08196	0.864771	0.880961	2.24812
A321V_M322K	0.30403108	0.031432263	-0.074734		-0.017425	0.0984	0.634984	0.85571	2.26456
A321V_M322L	-0.130735343	0.015187289	0.126118		0.007039	0.05738	0.835836	0.880174	2.22354
A321V_M322R	0.300392051	0.029838549	-0.090161		-0.001716	0.01909	0.619557	0.871419	2.18525
A321V_M323I	-0.113834086	0.011156865	0.155053		-0.055832	0.12698	0.864771	0.817303	2.29314
A321V_M323K	0.194351712	0.036109965	-0.074734		-0.042693	0.17625	0.634984	0.830442	2.34241
A321V_M323L	-0.12166499	0.015118368	0.126118		-0.05157	0.16058	0.835836	0.821565	2.32674
A321V_M323R	0.198062611	0.031494236	-0.090161		-0.01838	0.13822	0.619557	0.854755	2.30438
A321V_M323V	-0.123563667	0.019253154	0.17608		-0.039287	0.13289	0.885798	0.833848	2.29905
A321V_A324D	0.16559278	0.029033293	-0.038764		-0.038574	0.08576	0.670954	0.834561	2.25192
A321V_A324G	-0.156613917	0.023327741	0.065014		-0.033003	0.13361	0.774732	0.840132	2.29977
A321V_A324P	0.125109861	0.022691759	0.044373		0.008442	0.01272	0.754091	0.881577	2.17888
A321V_A324S	-0.088010524	0.021183303	0.07445		-0.019822	0.06089	0.784168	0.853313	2.22705
A321V_A324T	-0.139794102	0.011222388	0.126715		-0.028354	0.01983	0.836433	0.844781	2.18599
A321V_A324V	-0.198190923	0.019317584	0.217515		-0.055848	0.13488	0.927233	0.817287	2.30104
A321V_A325D	0.184927544	0.022366951	-0.038764		-0.011012	0.02891	0.670954	0.862123	2.19507
A321V_A325G	-0.191708972	0.015732391	0.065014		0.008336	-0.03108	0.774732	0.881471	2.13508
A321V_A325S	-0.159689545	0.016480535	0.07445		-0.014145	0.05729	0.784168	0.85899	2.22345
A321V_A325T	-0.164482064	0.014040974	0.126715		-0.026819	0.04987	0.836433	0.846316	2.21603
A321V_A325V	-0.214848446	0.012576219	0.217515		0.003023	-0.01636	0.927233	0.876158	2.1498
A321V_A326G	-0.136422448	0.01630017	0.065014		-0.013141	-0.01453	0.774732	0.859994	2.15163
A321V_A326P	0.106852743	0.034871071	0.044373		0.014717	-0.0447	0.754091	0.887852	2.12146
A321V_A326S	-0.082054637	0.018055036	0.07445		-0.001032	0.02002	0.784168	0.872103	2.18618
A321V_A326T	-0.089374686	0.013271477	0.126715		-0.02897	0.02452	0.836433	0.844165	2.19068
A321V_A326V	-0.115876926	0.019506102	0.217515		-0.053409	0.06113	0.927233	0.819726	2.22729
A321V_Q327H	-0.21894666	0.011818299	0.125737		-0.010761	-0.01668	0.835455	0.862374	2.14948
A321V_Q327K	0.138039192	0.038697328	-0.010539		-0.030022	-0.0047	0.699179	0.843113	2.16146
A321V_Q327L	-0.242686851	0.015178834	0.190313		-0.0533	0.02699	0.900031	0.819835	2.19315
A321V_A328G	-0.151582782	0.020963153	0.065014		0.042736	-0.36974	0.774732	0.915871	1.79642
A321V_A328P	0.122961471	0.030547353	0.044373		0.0433	-0.21637	0.754091	0.916435	1.94979
A321V_A328S	-0.11311451	0.015544908	0.07445		0.032997	-0.25018	0.784168	0.906132	1.91598
A321V_A328T	-0.168166509	0.011151445	0.126715		-0.020422	-0.06126	0.836433	0.852713	2.1049
A321V_A328V	-0.223156408	0.012602473	0.217515		-0.043741	0.07023	0.927233	0.829394	2.23639
A321V_A329E	0.180955782	0.024671031	-0.049362		0.003733	-0.12602	0.660356	0.876868	2.04014
A321V_A329G	-0.118854522	0.018800169	0.065014		0.031233	-0.24003	0.774732	0.904368	1.92613
A321V_A329S	-0.192359972	0.01447992	0.07445		0.01001	-0.22283	0.784168	0.883145	1.94333
A321V_A329T	-0.221256996	0.012751046	0.126715		-0.000693	-0.1033	0.836433	0.872442	2.06286
A321V_A329V	-0.165459189	0.018435934	0.217515		-0.040983	0.04186	0.927233	0.832152	2.20802
A321V_L330P	0.212773501	0.028955808	-0.014422		0.034488	-0.13224	0.695296	0.907623	2.03392
A321V_L330R	0.202490051	0.033558226	-0.107522		-0.017896	-0.00034	0.602196	0.855239	2.16582
A321V_L330V	-0.097612492	0.017907854	0.15872		-0.052003	0.1407	0.868438	0.821132	2.30686
A321V_Q331H	-0.067917909	0.017530545	0.125737		-0.010867	-0.0293	0.835455	0.862268	2.13686
A321V_Q331L	-0.239440944	0.015795126	0.190313		-0.038051	0.07857	0.900031	0.835084	2.24473
A321V_Q331P	0.087127846	0.028730975	0.067134		0.0181	-0.10943	0.776852	0.891235	2.05673
G290A_R293K	0.078727804	0.025365922	0		-0.00859	0.02554	0.709718	0.864545	2.1917
G290A_G294R	-0.044812391	0.012374741	0		-0.019248	0.02004	0.709718	0.853887	2.1862
G290A_G300E	0.056136124	0.017446356	0		-0.004006	-0.03196	0.709718	0.869129	2.1342
G290A_G304C	-0.056032124	0.015959146	0		-0.0472	0.08751	0.709718	0.825935	2.25367
G290A_S305C	-0.099876651	0.018708046	0		-0.067235	0.01674	0.709718	0.8059	2.1829
G290A_N306I	-0.102822429	0.02454679	0		-0.022309	0.00169	0.709718	0.850826	2.16785
G290A_N306Y	-0.112486168	0.02487377	0		-0.026048	0.0057	0.709718	0.847087	2.17186
G290A_M307K	0.092274646	0.021226005	-0.000751		-0.019925	0.02744	0.708967	0.85321	2.1936
G290A_G308D	0.085380534	0.024120473	-0.001862		-0.021219	-0.02323	0.707856	0.851916	2.14293
G290A_G309D	0.098272469	0.020851243	-0.015297		-0.038448	0.05197	0.694421	0.834687	2.21813
G290A_G310E	0.101428981	0.025769704	-0.03277		-0.039274	0.10663	0.676948	0.833861	2.27279
G290A_G310W	-0.186527381	0.0190025	0.045209		-0.025996	0.02429	0.754927	0.847139	2.19045
G290A_M311R	0.096226649	0.022117408	-0.085281		-0.064996	0.1158	0.624437	0.808139	2.28196
G290A_N312D	0.106154612	0.024005758	-0.048516		-0.04467	0.07389	0.661202	0.828465	2.24005
G290A_N312H	-0.05611215	0.015505178	0.032448		-0.036683	0.0511	0.742166	0.836452	2.21726
G290A_N312Y	-0.164767887	0.015452645	0.08479		-0.052835	-0.01615	0.794508	0.8203	2.15001
G290A_F313C	0.120500761	0.025984273	-0.021861		-0.066974	0.12404	0.687857	0.806161	2.2902
G290A_F313I	0.067912913	0.022582443	-0.023165		-0.043512	0.0348	0.686553	0.829623	2.20096
G290A_F313V	0.101496576	0.029388398	-0.008146		-0.04467	0.11486	0.701572	0.828465	2.28102
G290A_G314A	-0.074335314	0.019707298	0.037494		0.023394	-0.00907	0.747212	0.896529	2.15709
G290A_G314C	-0.194877035	0.016699569	0.114256		-0.045725	0.19325	0.823974	0.82741	2.35941
G290A_G314D	0.09506367	0.018839196	-0.088482		-0.059461	0.22214	0.621236	0.813674	2.3883
G290A_G314R	0.086967675	0.024518425	-0.097021		-0.063458	0.23359	0.612697	0.809677	2.39975
G290A_G314V	-0.207104366	0.016732818	0.130715		-0.047064	0.17487	0.840433	0.826071	2.34103
G290A_A315E	0.12520045	0.027528319	-0.077985		-0.052422	0.15311	0.631733	0.820713	2.31927
G290A_A315V	-0.101047418	0.021808546	0.108757		-0.032858	0.03472	0.818475	0.840277	2.20088
G290A_F316L	0.059852241	0.016675032	-0.061366		-0.033403	0.11379	0.648352	0.839732	2.27995
G290A_F316S	0.203186443	0.031124836	-0.154468		0.036768	-0.20226	0.55525	0.909903	1.9639
G290A_F316V	0.124510494	0.030676827	-0.011404		-0.041483	0.12435	0.698314	0.831652	2.29051
G290A_S317C	-0.099144711	0.022629919	0.123862		-0.09228	0.17927	0.83358	0.780855	2.34543
G290A_S317I	-0.158592737	0.02216619	0.122037		-0.078832	0.15911	0.831755	0.794303	2.32527
G290A_I318N	0.174399983	0.030599454	-0.150296		0.055394	-0.38606	0.559422	0.928529	1.7801
G290A_N319D	0.13610687	0.032205923	-0.084956		-0.059516	0.09745	0.624762	0.813619	2.26361
G290A_N319H	-0.080523255	0.019576209	0.056785		-0.023093	0.04417	0.766503	0.850042	2.21033
G290A_N319I	-0.193250598	0.019943439	0.150296		0.000171	-0.03268	0.860014	0.873306	2.13348
G290A_N319K	0.183693571	0.02121517	-0.079491		-0.063164	0.14755	0.630227	0.809971	2.31371
G290A_N319Y	-0.196361933	0.015849499	0.148383		-0.043738	0.02632	0.858101	0.829397	2.19248
G290A_P320A	-0.175779174	0.024737446	0.064384		-0.01287	0.02177	0.774102	0.860265	2.18793
G290A_P320Q	-0.212832665	0.015420323	0.041623		0.009639	-0.09748	0.751341	0.882774	2.06868
G290A_P320R	-0.17036566	0.018219012	-0.0931		-0.016693	0.03719	0.616618	0.856442	2.20335
G290A_P320S	-0.182318447	0.015501035	0.030077		0.030088	-0.22621	0.739795	0.903223	1.93995
G290A_P320T	-0.172638895	0.016444649	0.082341		-0.015251	0.05955	0.792059	0.857884	2.22571
G290A_A321D	0.177107322	0.02577132	-0.147522		-0.04748	0.07275	0.562196	0.825655	2.23891
G290A_A321V	-0.121102532	0.017034142	0.108757		-0.082409	0.12059	0.818475	0.790726	2.28675
G290A_M322I	-0.052408177	0.01100049	0.046296		0.018436	-0.11134	0.756014	0.891571	2.05482
G290A_M322K	0.275830056	0.045733413	-0.183491		-0.015512	0.08647	0.526227	0.857623	2.25263
G290A_M322T	0.200193169	0.02618769	-0.023477		-0.00398	0.04513	0.686241	0.869155	2.21129
G290A_M323I	-0.039203526	0.010706203	0.046296		-0.03207	0.06752	0.756014	0.841065	2.23368
G290A_M323K	0.262500321	0.039274724	-0.183491		-0.025638	0.11122	0.526227	0.847497	2.27738
G290A_M323L	-0.056646659	0.015686642	0.01736		-0.037777	0.10412	0.727078	0.835358	2.27028
G290A_M323R	0.26084018	0.025776498	-0.198919		-0.022129	0.11522	0.510799	0.851006	2.28138
G290A_A324D	0.200650974	0.032162002	-0.147522		-0.021006	0.03993	0.562196	0.852129	2.20609
G290A_A324S	0.10566977	0.028467868	-0.034307		0.044194	-0.28233	0.675411	0.917329	1.88383
G290A_A324T	0.063402606	0.016513982	0.017957		-0.036283	0.07885	0.727675	0.836852	2.24501
G290A_A324V	-0.183425319	0.018958746	0.108757		-0.042622	0.07426	0.818475	0.830513	2.24042
G290A_A325D	0.189236919	0.02975351	-0.147522		-0.033377	0.06774	0.562196	0.839758	2.2339
G290A_A325P	0.095673633	0.025644074	-0.064384		0.037223	-0.16536	0.645334	0.910358	2.0008
G290A_A325T	-0.069452369	0.012678738	0.017957		-0.040916	0.08548	0.727675	0.832219	2.25164
G290A_A325V	-0.159859916	0.021486994	0.108757		0.001949	-0.04542	0.818475	0.875084	2.12074
G290A_A326P	0.208911358	0.038204633	-0.064384		0.03862	-0.20319	0.645334	0.911755	1.96297
G290A_A326S	0.122959179	0.023405136	-0.034307		0.011697	-0.12037	0.675411	0.884832	2.04579
G290A_A326T	0.082210721	0.019220348	0.017957		-0.022045	0.05171	0.727675	0.85109	2.21787
G290A_A326V	-0.0926587	0.020448271	0.108757		-0.026332	-0.01614	0.818475	0.846803	2.15002
G290A_Q327E	0.227914317	0.033361953	-0.135359		-0.048341	0.10214	0.574359	0.824794	2.2683
G290A_Q327H	-0.155376761	0.022422503	0.01698		-0.027016	0.10909	0.726698	0.846119	2.27525
G290A_Q327K	0.160743485	0.021657652	-0.119296		-0.019929	-0.00297	0.590422	0.853206	2.16319
G290A_Q327L	-0.255232717	0.014047628	0.081555		-0.063038	0.10114	0.791273	0.810097	2.2673
G290A_Q327P	0.236956797	0.030377396	-0.041624		0.033681	-0.20574	0.668094	0.906816	1.96042
G290A_Q327R	0.076458939	0.020693199	-0.134724		-0.005496	-0.00253	0.574994	0.867639	2.16363
G290A_Q327Y	-0.234630213	0.017592329	0.108578		-0.040225	0.09278	0.818296	0.83291	2.25894
G290A_A328E	0.192808615	0.027784098	-0.15812		0.002588	-0.11215	0.551598	0.875723	2.05401
G290A_A328P	0.243294083	0.030444473	-0.064384		0.020984	-0.06032	0.645334	0.894119	2.10584
G290A_A328V	-0.186571839	0.020754979	0.108757		-0.028477	-0.08031	0.818475	0.844658	2.08585
G290A_A329E	0.228954233	0.035755396	-0.15812		0.006184	-0.08664	0.551598	0.879319	2.07952
G290A_A329G	0.129088589	0.025391973	-0.043744		0.060607	-0.54764	0.665974	0.933742	1.61852
G290A_A329T	-0.181720662	0.013213015	0.017957		-0.002945	-0.02704	0.727675	0.87019	2.13912
G290A_A329V	-0.189358276	0.015861675	0.108757		-0.043367	0.02578	0.818475	0.829768	2.19194
G290A_L330P	0.224532081	0.039061776	-0.123179		0.054504	-0.32526	0.586539	0.927639	1.8409
G290A_L330R	0.156409617	0.035268683	-0.216279		0.00882	-0.04706	0.493439	0.881955	2.1191
G290A_Q331K	0.171846784	0.031640912	-0.119296		-0.019445	0.01718	0.590422	0.85369	2.18334
G290A_Q331L	-0.225803542	0.015676499	0.081555		-0.013232	0.00263	0.791273	0.859903	2.16879
G290A_Q331P	0.177777049	0.031225678	-0.041624		0.007181	-0.11921	0.668094	0.880316	2.04695
G290A_Q331R	0.066755394	0.019348244	-0.134724		-0.00947	-0.02049	0.574994	0.863665	2.14567
G290V_R293K	0.070921031	0.019666971	0		-0.012816	-0.0458	0.709718	0.860319	2.12036
G290V_R293S	0.07134685	0.020365083	0		0.004836	-0.06476	0.709718	0.877971	2.1014
G290V_G298D	0.110580442	0.025297164	0		0.042446	-0.31022	0.709718	0.915581	1.85594
G290V_N302K	0.080192192	0.020187912	0		0.004126	-0.06669	0.709718	0.877261	2.09947
G290V_Q303K	0.082187943	0.021944847	0		-0.02219	-0.04581	0.709718	0.850945	2.12035
G290V_G304D	0.076902888	0.025272199	0		0.005294	-0.09224	0.709718	0.878429	2.07392
G290V_N306I	-0.111608331	0.019922367	0		0.033017	-0.27263	0.709718	0.906152	1.89353
G290V_N306Y	-0.116577903	0.024955698	0		0.021539	-0.1647	0.709718	0.894674	2.00146
G290V_M307R	0.080190233	0.026031854	-0.000751		-0.031687	0.01882	0.708967	0.841448	2.18498
G290V_M307T	0.078575194	0.021222466	0		-0.031925	0.0445	0.709718	0.84121	2.21066
G290V_G308D	0.078214596	0.01821716	-0.001862		0.034142	-0.32943	0.707856	0.907277	1.83673
G290V_G309D	0.080340665	0.020737226	-0.015297		-0.006448	-0.00884	0.694421	0.866687	2.15732
G290V_G310E	0.097912101	0.02035878	-0.03277		-0.036119	0.01186	0.676948	0.837016	2.17802
G290V_G310V	-0.055348815	0.015335965	0.043571		0.034452	-0.17506	0.753289	0.907587	1.9911
G290V_M311T	0.116813573	0.02397389	-0.010062		-0.053238	0.01785	0.699656	0.819897	2.18401
G290V_N312I	-0.212117212	0.017268007	0.085883		-0.037303	-0.0111	0.795601	0.835832	2.15506
G290V_N312K	0.151946396	0.025980682	-0.045393		-0.023287	0.03118	0.664325	0.849848	2.19734
G290V_N312Y	-0.177529639	0.023615443	0.08479		-0.031967	-0.03036	0.794508	0.841168	2.1358
G290V_F313C	0.093110905	0.027994445	-0.021861		-0.052322	0.09278	0.687857	0.820813	2.25894
G290V_F313L	0.067716213	0.019398822	-0.043833		-0.015706	-0.00929	0.665885	0.857429	2.15687
G290V_F313S	0.170215952	0.03226044	-0.110334		0.055488	-0.46014	0.599384	0.928623	1.70602
G290V_F313V	0.105035162	0.027579574	-0.008146		-0.041219	0.01886	0.701572	0.831916	2.18502
G290V_G314A	-0.086894219	0.023293049	0.037494		0.013497	-0.02139	0.747212	0.886632	2.14477
G290V_G314C	-0.173474023	0.021994221	0.114256		-0.080632	0.18439	0.823974	0.792503	2.35055
G290V_G314D	0.120326887	0.019753269	-0.088482		-0.022174	0.16812	0.621236	0.850961	2.33428
G290V_G314V	-0.211288218	0.017585533	0.130715		-0.062238	0.19354	0.840433	0.810897	2.3597
G290V_A315E	0.165278631	0.029400624	-0.077985		-0.027893	0.07055	0.631733	0.845242	2.23671
G290V_A315V	-0.114832623	0.018378003	0.108757		-0.077358	0.12192	0.818475	0.795777	2.28808
G290V_F316C	0.139734234	0.029526755	-0.030606		-0.048764	0.10794	0.679112	0.824371	2.2741
G290V_F316L	0.088008842	0.02239766	-0.061366		-0.004177	-0.02726	0.648352	0.868958	2.1389
G290V_F316S	0.224386309	0.02993484	-0.154468		0.066242	-0.40102	0.55525	0.939377	1.76514
G290V_F316V	0.084311149	0.027616967	-0.011404		-0.036083	0.04123	0.698314	0.837052	2.20739
G290V_S317C	-0.080309125	0.025813294	0.123862		-0.033325	0.12622	0.83358	0.83981	2.29238
G290V_S317I	-0.176705197	0.021930948	0.122037		-0.022154	0.12587	0.831755	0.850981	2.29203
G290V_I318S	0.161250863	0.04071852	-0.122037		0.063394	-0.56537	0.587681	0.936529	1.60079
G290V_N319I	-0.193405792	0.020464755	0.150296		0.022717	-0.20427	0.860014	0.895852	1.96189
G290V_N319K	0.188731768	0.036836104	-0.079491		-0.05459	0.08789	0.630227	0.818545	2.25405
G290V_N319Y	-0.181849047	0.018271172	0.148383		-0.002119	-0.06703	0.858101	0.871016	2.09913
G290V_P320Q	-0.182116912	0.018624252	0.041623		0.045849	-0.41384	0.751341	0.918984	1.75232
G290V_P320R	-0.162598888	0.018715545	-0.0931		0.002917	-0.12636	0.616618	0.876052	2.0398
G290V_P320S	-0.179633374	0.017668152	0.030077		0.0462	-0.25464	0.739795	0.919335	1.91152
G290V_P320T	-0.160721761	0.017872234	0.082341		-0.000174	-0.11884	0.792059	0.872961	2.04732
G290V_A321D	0.200315754	0.035545558	-0.147522		0.002891	-0.11014	0.562196	0.876026	2.05602
G290V_A321S	0.085147267	0.020786238	-0.034307		0.02993	-0.20867	0.675411	0.903065	1.95749
G290V_A321T	0.084764265	0.021703296	0.017957		-0.034067	-0.01147	0.727675	0.839068	2.15469
G290V_A321V	-0.087389422	0.024507687	0.108757		-0.063564	0.05979	0.818475	0.809571	2.22595
G290V_M322T	0.194241039	0.037178625	-0.023477		-0.019416	0.07462	0.686241	0.853719	2.24078
G290V_M323K	0.289550857	0.041189692	-0.183491		-0.012793	0.00018	0.526227	0.860342	2.16634
G290V_M323R	0.244769799	0.034819052	-0.198919		-0.023719	0.03933	0.510799	0.849416	2.20549
G290V_A324D	0.247019287	0.042542555	-0.147522		0.006549	-0.06737	0.562196	0.879684	2.09879
G290V_A324P	0.196028044	0.033935512	-0.064384		0.031065	-0.18799	0.645334	0.9042	1.97817
G290V_A324S	0.124705486	0.027365824	-0.034307		0.058997	-0.51705	0.675411	0.932132	1.64911
G290V_A324T	0.086663689	0.018246564	0.017957		-0.023364	-0.02727	0.727675	0.849771	2.13889
G290V_A324V	-0.148369012	0.020040482	0.108757		-0.038348	0.00084	0.818475	0.834787	2.167
G290V_A325D	0.238804622	0.027098392	-0.147522		-0.013906	0.01346	0.562196	0.859229	2.17962
G290V_A325T	-0.058276959	0.017026884	0.017957		-0.026812	-0.0081	0.727675	0.846323	2.15806
G290V_A325V	-0.156313451	0.01730026	0.108757		0.012188	-0.18766	0.818475	0.885323	1.9785
G290V_A326D	0.283668179	0.038400255	-0.147522		-0.004664	-0.03614	0.562196	0.868471	2.13002
G290V_A326P	0.217171492	0.032842126	-0.064384		0.041752	-0.23475	0.645334	0.914887	1.93141
G290V_A326S	0.158889766	0.032297123	-0.034307		0.04172	-0.33966	0.675411	0.914855	1.8265
G290V_A326T	0.072265712	0.017806364	0.017957		-0.020732	-0.04064	0.727675	0.852403	2.12552
G290V_A326V	-0.09267024	0.020045016	0.108757		-0.0161	-0.08381	0.818475	0.857035	2.08235
G290V_Q327E	0.167451736	0.026652399	-0.135359		-0.028012	0.00977	0.574359	0.845123	2.17593
G290V_Q327H	-0.196964015	0.015073347	0.01698		-0.026093	-0.0005	0.726698	0.847042	2.16566
G290V_Q327K	0.205796213	0.03215303	-0.119296		0.00211	-0.05768	0.590422	0.875245	2.10848
G290V_Q327L	-0.199020163	0.013587106	0.081555		-0.011974	-0.00455	0.791273	0.861161	2.16161
G290V_Q327P	0.264061058	0.032027317	-0.041624		0.040917	-0.34581	0.668094	0.914052	1.82035
G290V_Q327R	0.130551878	0.026430377	-0.134724		0.001446	-0.11896	0.574994	0.874581	2.0472
G290V_A328E	0.195691728	0.036085699	-0.15812		0.02033	-0.26098	0.551598	0.893465	1.90518
G290V_A328P	0.245034426	0.035470605	-0.064384		0.056871	-0.38528	0.645334	0.930006	1.78088
G290V_A328V	-0.210892486	0.015888251	0.108757		0.00902	-0.2284	0.818475	0.882155	1.93776
G290V_A329E	0.249786702	0.044317523	-0.15812		0.018246	-0.33171	0.551598	0.891381	1.83445
G290V_A329G	0.121297844	0.026633047	-0.043744		0.075542	-0.70519	0.665974	0.948677	1.46097
G290V_A329P	0.185017853	0.032789999	-0.064384		0.063388	-0.39759	0.645334	0.936523	1.76857
G290V_A329T	-0.149944469	0.011453112	0.017957		0.008742	-0.26584	0.727675	0.881877	1.90032
G290V_A329V	-0.15861514	0.016639638	0.108757		-0.03458	-0.09083	0.818475	0.838555	2.07533
G290V_L330P	0.244519226	0.038726515	-0.123179		0.07342	-0.66691	0.586539	0.946555	1.49925
G290V_L330R	0.324810477	0.039293298	-0.216279		0.047281	-0.27599	0.493439	0.920416	1.89017
G290V_Q331E	0.19204348	0.039251224	-0.135359		-6.1e-05	-0.04426	0.574359	0.873074	2.1219
R293K_G294A	0.065800014	0.021684834	0		-0.00858	0.05638	0.709718	0.864555	2.22254
G294A_G295D	0.055096337	0.017182862	0		-0.006293	0.04609	0.709718	0.866842	2.21225
G294A_N301K	0.068751846	0.017585377	0		-0.002619	-0.02872	0.709718	0.870516	2.13744
G294A_N301Y	-0.058544531	0.013047816	0		-0.042832	0.06493	0.709718	0.830303	2.23109
G294A_N302D	0.08631525	0.02132912	0		-0.012267	0.03923	0.709718	0.860868	2.20539
G294A_N302K	-0.041139689	0.012493028	0		-0.003225	0.02805	0.709718	0.86991	2.19421
G294A_S305C	-0.056832259	0.018063914	0		-0.030738	-0.04459	0.709718	0.842397	2.12157
G294A_N306I	-0.094047761	0.016675421	0		-0.017016	0.03152	0.709718	0.856119	2.19768
G294A_N306K	0.082981335	0.022250901	-0.000176		-0.017748	0.05294	0.709542	0.855387	2.2191
G294A_N306Y	-0.124741055	0.019152326	0		-0.040274	0.08372	0.709718	0.832861	2.24988
G294A_M307K	0.127841645	0.029434483	-0.000751		-0.004935	-0.04192	0.708967	0.8682	2.12424
G294A_G308C	-0.059518253	0.016082634	0		-0.032448	0.04764	0.709718	0.840687	2.2138
G294A_G308D	0.076247921	0.019668442	-0.001862		-0.049467	0.15049	0.707856	0.823668	2.31665
G294A_G308V	-0.04746946	0.014291601	0		-0.030845	0.08177	0.709718	0.84229	2.24793
G294A_G309C	-0.072358982	0.014971312	0.019042		0.015046	-0.07942	0.72876	0.888181	2.08674
G294A_G309D	0.122189194	0.021268691	-0.015297		-0.026422	0.04968	0.694421	0.846713	2.21584
G294A_G309S	0.076467587	0.019104044	0.001348		-0.016935	0.04428	0.711066	0.8562	2.21044
G294A_G310E	0.078667698	0.02002038	-0.03277		-0.028735	0.09985	0.676948	0.8444	2.26601
G294A_G310V	-0.071967386	0.020907054	0.043571		-0.008958	0.0176	0.753289	0.864177	2.18376
G294A_G310W	-0.188076181	0.018774952	0.045209		-0.002832	-0.02062	0.754927	0.870303	2.14554
G294A_M311K	0.184193918	0.037593911	-0.078669		-0.036019	0.02006	0.631049	0.837116	2.18622
G294A_M311R	0.082911407	0.02124029	-0.085281		-0.047422	0.02317	0.624437	0.825713	2.18933
G294A_N312D	0.087962233	0.019534559	-0.048516		-0.02758	0.05482	0.661202	0.845555	2.22098
G294A_N312F	-0.239349824	0.01564414	0.104415		-0.027138	-0.0091	0.814133	0.845997	2.15706
G294A_N312I	-0.215551762	0.015059791	0.085883		-0.014351	0.00736	0.795601	0.858784	2.17352
G294A_N312K	0.089650437	0.015470406	-0.045393		-0.021132	0.04898	0.664325	0.852003	2.21514
G294A_N312T	-0.076974921	0.017986289	0.046013		-0.013422	0.02959	0.755731	0.859713	2.19575
G294A_N312Y	-0.212076221	0.014162113	0.08479		-0.033787	-0.01821	0.794508	0.839348	2.14795
G294A_F313C	0.111790417	0.03015321	-0.021861		-0.010374	0.0352	0.687857	0.862761	2.20136
G294A_F313S	0.126707638	0.031430444	-0.110334		0.019888	-0.21727	0.599384	0.893023	1.94889
G294A_F313V	0.067422621	0.021125847	-0.008146		-0.034874	0.07454	0.701572	0.838261	2.2407
G294A_G314A	-0.07944993	0.01768969	0.037494		0.028839	-0.08016	0.747212	0.901974	2.086
G294A_G314C	-0.184875594	0.01304493	0.114256		-0.021125	0.06504	0.823974	0.85201	2.2312
G294A_G314D	0.12602933	0.020016292	-0.088482		-0.049506	0.18882	0.621236	0.823629	2.35498
G294A_G314V	-0.157660603	0.023190546	0.130715		-0.007483	0.04362	0.840433	0.865652	2.20978
G294A_A315E	0.119269455	0.025560905	-0.077985		-0.049861	0.16321	0.631733	0.823274	2.32937
G294A_A315V	-0.086074863	0.015985538	0.108757		-0.062861	0.14349	0.818475	0.810274	2.30965
G294A_F316C	0.138602088	0.032369647	-0.030606		-0.040067	0.05946	0.679112	0.833068	2.22562
G294A_F316L	0.074332875	0.013981067	-0.061366		-0.007525	0.01389	0.648352	0.86561	2.18005
G294A_F316S	0.181318665	0.029879112	-0.154468		0.032997	-0.18154	0.55525	0.906132	1.98462
G294A_S317C	-0.092154159	0.022414502	0.123862		-0.016806	0.11728	0.83358	0.856329	2.28344
G294A_S317I	-0.17359394	0.018386678	0.122037		-0.002625	0.03469	0.831755	0.87051	2.20085
G294A_S317R	0.069854413	0.016182113	-0.123002		-0.074003	0.14031	0.586716	0.799132	2.30647
G294A_I318N	0.172379666	0.032372565	-0.150296		0.058726	-0.39331	0.559422	0.931861	1.77285
G294A_I318S	0.190804107	0.028871491	-0.122037		0.063942	-0.53517	0.587681	0.937077	1.63099
G294A_I318T	0.171953011	0.03512386	-0.069773		0.055723	-0.3956	0.639945	0.928858	1.77056
G294A_N319D	0.095967858	0.021131127	-0.084956		-0.044903	0.06697	0.624762	0.828232	2.23313
G294A_N319I	-0.184193871	0.022459214	0.150296		0.002233	-0.04215	0.860014	0.875368	2.12401
G294A_N319K	0.18171278	0.024670832	-0.079491		-0.067325	0.13087	0.630227	0.80581	2.29703
G294A_N319Y	-0.173503426	0.016395295	0.148383		-0.052383	0.04716	0.858101	0.820752	2.21332
G294A_P320A	-0.209529715	0.015462667	0.064384		0.009149	-0.13373	0.774102	0.882284	2.03243
G294A_P320L	-0.179826804	0.01704263	0.201452		-0.048451	0.11411	0.91117	0.824684	2.28027
G294A_P320Q	-0.18393754	0.020520176	0.041623		0.020265	-0.18488	0.751341	0.8934	1.98128
G294A_P320R	-0.163894461	0.017322493	-0.0931		0.004155	-0.05423	0.616618	0.87729	2.11193
G294A_P320S	-0.177029159	0.015271307	0.030077		0.037968	-0.25541	0.739795	0.911103	1.91075
G294A_P320T	-0.187156562	0.017283716	0.082341		0.008836	-0.11175	0.792059	0.881971	2.05441
G294A_A321D	0.171737553	0.022270327	-0.147522		-0.052374	0.1325	0.562196	0.820761	2.29866
G294A_A321S	0.068309955	0.019365493	-0.034307		0.01373	-0.04416	0.675411	0.886865	2.122
G294A_A321V	-0.067822306	0.016611466	0.108757		-0.015977	-0.02834	0.818475	0.857158	2.13782
G294A_M322K	0.255906803	0.033574978	-0.183491		-0.005161	0.05295	0.526227	0.867974	2.21911
G294A_M322L	-0.045545459	0.013177577	0.01736		0.020939	-0.09011	0.727078	0.894074	2.07605
G294A_M322R	0.241548264	0.036305871	-0.198919		0.022591	-0.03215	0.510799	0.895726	2.13401
G294A_M322S	0.25527829	0.033519061	-0.075741		0.015775	-0.01954	0.633977	0.88891	2.14662
G294A_M322T	0.173847568	0.029901883	-0.023477		0.020884	-0.04764	0.686241	0.894019	2.11852
G294A_M323I	-0.03578524	0.009736144	0.046296		0.018633	-0.02334	0.756014	0.891768	2.14282
G294A_M323K	0.223041136	0.038196185	-0.183491		-0.011332	0.07143	0.526227	0.861803	2.23759
G294A_M323R	0.286822102	0.045732225	-0.198919		0.023794	-0.07288	0.510799	0.896929	2.09328
G294A_M323T	0.196779975	0.036047784	-0.023477		-0.027561	0.15707	0.686241	0.845574	2.32323
G294A_A324D	0.198625642	0.024200828	-0.147522		-0.008906	0.05659	0.562196	0.864229	2.22275
G294A_A324P	0.172279764	0.029142469	-0.064384		0.00491	0.03618	0.645334	0.878045	2.20234
G294A_A324S	0.128130197	0.020481434	-0.034307		0.035842	-0.26877	0.675411	0.908977	1.89739
G294A_A324T	0.060581123	0.012170114	0.017957		-0.021512	0.04474	0.727675	0.851623	2.2109
G294A_A324V	-0.174069766	0.012642626	0.108757		-0.033348	0.08062	0.818475	0.839787	2.24678
G294A_A325D	0.192501902	0.022071715	-0.147522		-0.015783	0.07404	0.562196	0.857352	2.2402
G294A_A325G	-0.072923765	0.015378324	-0.043744		0.050062	-0.3991	0.665974	0.923197	1.76706
G294A_A325P	0.139708422	0.029813212	-0.064384		0.026465	-0.06743	0.645334	0.8996	2.09873
G294A_A325T	-0.063423295	0.011661983	0.017957		-0.034493	0.10784	0.727675	0.838642	2.274
G294A_A325V	-0.176187487	0.011445248	0.108757		0.022691	-0.20324	0.818475	0.895826	1.96292
G294A_A326D	0.243407004	0.027848025	-0.147522		-0.017332	0.0745	0.562196	0.855803	2.24066
G294A_A326P	0.176958079	0.028180817	-0.064384		0.048907	-0.32395	0.645334	0.922042	1.84221
G294A_A326S	0.083543138	0.019293598	-0.034307		0.037333	-0.31058	0.675411	0.910468	1.85558
G294A_A326T	0.066184083	0.012340044	0.017957		0.008746	-0.09605	0.727675	0.881881	2.07011
G294A_A326V	-0.069937439	0.016719607	0.108757		-0.016654	-0.00227	0.818475	0.856481	2.16389
G294A_Q327E	0.196817889	0.030354681	-0.135359		-0.028145	0.05903	0.574359	0.84499	2.22519
G294A_Q327H	-0.182072266	0.014700455	0.01698		-0.021222	0.07566	0.726698	0.851913	2.24182
G294A_Q327K	0.155414213	0.021323998	-0.119296		-0.018451	0.06539	0.590422	0.854684	2.23155
G294A_Q327L	-0.184447619	0.013892433	0.081555		-0.029474	0.0796	0.791273	0.843661	2.24576
G294A_Q327P	0.165981924	0.023529155	-0.041624		0.02843	-0.08415	0.668094	0.901565	2.08201
G294A_Q327R	0.122333791	0.022808035	-0.134724		-0.022445	0.07809	0.574994	0.85069	2.24425
G294A_A328E	0.188861478	0.023664688	-0.15812		0.000294	-0.00654	0.551598	0.873429	2.15962
G294A_A328P	0.196745879	0.027284133	-0.064384		0.049171	-0.26011	0.645334	0.922306	1.90605
G294A_A328R	0.109853991	0.024549173	-0.157484		0.014075	-0.12943	0.552234	0.88721	2.03673
G294A_A328V	-0.169624742	0.01800608	0.108757		-0.00669	-0.09385	0.818475	0.866445	2.07231
G294A_A329E	0.205421542	0.030780508	-0.15812		0.004717	-0.11153	0.551598	0.877852	2.05463
G294A_A329G	0.101860735	0.020152138	-0.043744		0.063113	-0.55077	0.665974	0.936248	1.61539
G294A_A329P	0.209408397	0.031197982	-0.064384		0.065788	-0.38576	0.645334	0.938923	1.7804
G294A_A329T	-0.124676594	0.014271013	0.017957		-0.027193	0.05545	0.727675	0.845942	2.22161
G294A_A329V	-0.185465286	0.013037896	0.108757		-0.024261	-0.0309	0.818475	0.848874	2.13526
G294A_L330P	0.208774068	0.034558573	-0.123179		0.071594	-0.52584	0.586539	0.944729	1.64032
G294A_L330Q	0.17831654	0.028056598	-0.081556		0.054181	-0.32806	0.628162	0.927316	1.8381
G294A_L330R	0.22236426	0.03129884	-0.216279		0.047768	-0.25504	0.493439	0.920903	1.91112
G294A_Q331E	0.140792603	0.022589238	-0.135359		-0.012483	0.02424	0.574359	0.860652	2.1904
G294A_Q331K	0.161190069	0.027544674	-0.119296		0.001039	-0.0562	0.590422	0.874174	2.10996
G294A_Q331L	-0.232789004	0.013529737	0.081555		0.005136	-0.09232	0.791273	0.878271	2.07384
G294A_Q331P	0.147835808	0.02457327	-0.041624		0.036704	-0.25042	0.668094	0.909839	1.91574
G294V_A297D	0.054398755	0.017197122	0		0.004784	-0.04192	0.709718	0.877919	2.12424
G294V_N302K	0.047255138	0.015299056	0		-0.028548	0.03376	0.709718	0.844587	2.19992
G294V_S305I	-0.077775267	0.016720611	0		-0.061316	0.13658	0.709718	0.811819	2.30274
G294V_N306K	0.070077039	0.014837896	-0.000176		0.0034	-0.05138	0.709542	0.876535	2.11478
G294V_N306Y	-0.141054916	0.016221429	0		-0.056635	0.1239	0.709718	0.8165	2.29006
G294V_M307K	0.091395371	0.02166993	-0.000751		-0.02868	0.03167	0.708967	0.844455	2.19783
G294V_G308C	-0.046499176	0.014505882	0		-0.020587	0.02321	0.709718	0.852548	2.18937
G294V_G308D	0.059378058	0.015613423	-0.001862		-0.013712	0.01772	0.707856	0.859423	2.18388
G294V_G308R	0.065250511	0.02128802	-0.001862		0.008791	-0.16837	0.707856	0.881926	1.99779
G294V_G309C	-0.048238113	0.015157552	0.019042		-0.073396	0.09409	0.72876	0.799739	2.26025
G294V_G309D	0.10292809	0.020410612	-0.015297		-0.067812	0.12736	0.694421	0.805323	2.29352
G294V_G309V	-0.073033874	0.019179795	0.021786		-0.032812	0.03502	0.731504	0.840323	2.20118
G294V_G310E	0.094474203	0.016568472	-0.03277		-0.000748	-0.08432	0.676948	0.872387	2.08184
G294V_G310V	-0.099657241	0.018855431	0.043571		-0.032745	0.01926	0.753289	0.84039	2.18542
G294V_G310W	-0.200442422	0.014712945	0.045209		-0.027516	0.02654	0.754927	0.845619	2.1927
G294V_M311R	0.107085202	0.020557332	-0.085281		-0.016677	-0.06884	0.624437	0.856458	2.09732
G294V_M311T	0.083241142	0.023954453	-0.010062		-0.048664	0.05305	0.699656	0.824471	2.21921
G294V_N312D	0.10460559	0.022887537	-0.048516		-0.042477	0.09692	0.661202	0.830658	2.26308
G294V_N312I	-0.186814946	0.02361874	0.085883		-0.020848	-0.00505	0.795601	0.852287	2.16111
G294V_N312K	0.099356572	0.017690087	-0.045393		-0.052764	0.06898	0.664325	0.820371	2.23514
G294V_N312T	-0.073431671	0.018664941	0.046013		-0.044164	0.06111	0.755731	0.828971	2.22727
G294V_N312Y	-0.202154233	0.016134559	0.08479		-0.077945	0.11244	0.794508	0.79519	2.2786
G294V_F313C	0.103443738	0.023563334	-0.021861		-0.038706	0.11989	0.687857	0.834429	2.28605
G294V_F313I	0.07473583	0.020749823	-0.023165		-0.013248	0.01705	0.686553	0.859887	2.18321
G294V_F313L	0.069749007	0.016352663	-0.043833		-0.01057	0.03285	0.665885	0.862565	2.19901
G294V_F313S	0.156638241	0.029010532	-0.110334		0.040268	-0.3504	0.599384	0.913403	1.81576
G294V_F313V	0.091533272	0.019990565	-0.008146		-0.032441	0.07145	0.701572	0.840694	2.23761
G294V_G314A	-0.102055619	0.023361383	0.037494		0.004778	0.0775	0.747212	0.877913	2.24366
G294V_G314C	-0.191396478	0.018451653	0.114256		-0.071812	0.1876	0.823974	0.801323	2.35376
G294V_G314D	0.13017572	0.017385986	-0.088482		-0.031283	0.19692	0.621236	0.841852	2.36308
G294V_A315E	0.169714405	0.032756247	-0.077985		-0.020612	0.07112	0.631733	0.852523	2.23728
G294V_A315V	-0.093909656	0.013851281	0.108757		-0.090432	0.21605	0.818475	0.782703	2.38221
G294V_F316L	0.077135569	0.017553946	-0.061366		-0.053916	0.17604	0.648352	0.819219	2.3422
G294V_F316S	0.178401624	0.031130133	-0.154468		0.030904	-0.23031	0.55525	0.904039	1.93585
G294V_F316V	0.113731767	0.029992638	-0.011404		-0.016316	0.03706	0.698314	0.856819	2.20322
G294V_F316Y	0.077032181	0.019798073	-0.034343		-0.054245	0.14986	0.675375	0.81889	2.31602
G294V_S317C	-0.092167137	0.022412257	0.123862		-0.030061	0.12618	0.83358	0.843074	2.29234
G294V_S317I	-0.180949993	0.020410799	0.122037		-0.033377	0.1602	0.831755	0.839758	2.32636
G294V_S317R	0.073625337	0.015138246	-0.123002		-0.098251	0.17225	0.586716	0.774884	2.33841
G294V_I318N	0.167325198	0.034184257	-0.150296		0.05932	-0.43578	0.559422	0.932455	1.73038
G294V_I318T	0.156527349	0.022055302	-0.069773		0.037097	-0.21619	0.639945	0.910232	1.94997
G294V_N319D	0.100565835	0.026218604	-0.084956		-0.026219	0.01017	0.624762	0.846916	2.17633
G294V_N319I	-0.202624538	0.017351382	0.150296		-0.0183	-0.00775	0.860014	0.854835	2.15841
G294V_N319K	0.16373343	0.029972523	-0.079491		-0.033012	0.08065	0.630227	0.840123	2.24681
G294V_N319Y	-0.189742415	0.0161951	0.148383		-0.023264	0.03393	0.858101	0.849871	2.20009
G294V_P320A	-0.199291462	0.01707133	0.064384		-0.029551	0.01747	0.774102	0.843584	2.18363
G294V_P320L	-0.209043735	0.017036933	0.201452		-0.032232	0.00096	0.91117	0.840903	2.16712
G294V_P320Q	-0.186453386	0.015243899	0.041623		-0.014996	0.03112	0.751341	0.858139	2.19728
G294V_P320R	-0.155207095	0.021902322	-0.0931		-0.003009	-0.01256	0.616618	0.870126	2.1536
G294V_P320S	-0.160738467	0.021623352	0.030077		0.021084	-0.15389	0.739795	0.894219	2.01227
G294V_P320T	-0.198306292	0.015745569	0.082341		-0.033035	0.06206	0.792059	0.8401	2.22822
G294V_A321D	0.202790822	0.026731505	-0.147522		-0.065812	0.04996	0.562196	0.807323	2.21612
G294V_A321S	0.082952234	0.023139001	-0.034307		-0.001632	0.03718	0.675411	0.871503	2.20334
G294V_A321V	-0.085594692	0.020848392	0.108757		-0.023258	-0.03691	0.818475	0.849877	2.12925
G294V_M322I	-0.056635248	0.012191083	0.046296		0.01513	-0.09557	0.756014	0.888265	2.07059
G294V_M322K	0.206790135	0.037149531	-0.183491		0.011007	-0.02393	0.526227	0.884142	2.14223
G294V_M322R	0.232377842	0.030266156	-0.198919		0.007278	9e-05	0.510799	0.880413	2.16625
G294V_M322T	0.186181828	0.031011365	-0.023477		-0.002016	0.00021	0.686241	0.871119	2.16637
G294V_M323R	0.228460616	0.038195344	-0.198919		0.002797	0.06294	0.510799	0.875932	2.2291
G294V_M323T	0.254396617	0.031037552	-0.023477		-0.009938	0.08176	0.686241	0.863197	2.24792
G294V_A324D	0.211108203	0.035572802	-0.147522		-0.023151	0.05904	0.562196	0.849984	2.2252
G294V_A324P	0.209964729	0.029271715	-0.064384		0.0333	-0.1624	0.645334	0.906435	2.00376
G294V_A324S	0.092531534	0.019628117	-0.034307		0.043952	-0.27268	0.675411	0.917087	1.89348
G294V_A324T	0.088199241	0.01517832	0.017957		-0.037009	0.08201	0.727675	0.836126	2.24817
G294V_A324V	-0.1606894	0.01784555	0.108757		-0.04289	0.07465	0.818475	0.830245	2.24081
G294V_A325D	0.196146795	0.028394176	-0.147522		-0.024777	0.08324	0.562196	0.848358	2.2494
G294V_A325P	0.143153279	0.031716772	-0.064384		0.02231	-0.01902	0.645334	0.895445	2.14714
G294V_A325T	-0.074029036	0.014597894	0.017957		-0.005632	0.05177	0.727675	0.867503	2.21793
G294V_A325V	-0.180043995	0.013168006	0.108757		0.01391	-0.14073	0.818475	0.887045	2.02543
G294V_A326D	0.233485493	0.040957335	-0.147522		-0.028354	0.02248	0.562196	0.844781	2.18864
G294V_A326S	0.113051337	0.018886211	-0.034307		0.002188	-0.01567	0.675411	0.875323	2.15049
G294V_A326T	0.060539487	0.01721212	0.017957		0.004968	-0.01159	0.727675	0.878103	2.15457
G294V_A326V	-0.098822232	0.015557587	0.108757		-0.034932	0.02578	0.818475	0.838203	2.19194
G294V_Q327E	0.191652171	0.027789445	-0.135359		-0.04308	0.08294	0.574359	0.830055	2.2491
G294V_Q327H	-0.222861512	0.01474593	0.01698		-0.008735	0.07962	0.726698	0.8644	2.24578
G294V_Q327K	0.166137426	0.031479632	-0.119296		-0.033325	0.03031	0.590422	0.83981	2.19647
G294V_Q327L	-0.171768747	0.019340565	0.081555		-0.058641	0.07882	0.791273	0.814494	2.24498
G294V_Q327P	0.233372631	0.039710871	-0.041624		0.032233	-0.17615	0.668094	0.905368	1.99001
G294V_Q327R	0.072233501	0.023585581	-0.134724		-0.039451	0.07169	0.574994	0.833684	2.23785
G294V_Q327W	-0.197691944	0.017141192	0.137251		-0.063838	0.06294	0.846969	0.809297	2.2291
G294V_A328E	0.206751738	0.033061197	-0.15812		0.016849	-0.15213	0.551598	0.889984	2.01403
G294V_A328P	0.208339153	0.035367102	-0.064384		0.0496	-0.28295	0.645334	0.922735	1.88321
G294V_A328S	0.093994944	0.021130058	-0.034307		0.009213	-0.16253	0.675411	0.882348	2.00363
G294V_A328V	-0.200474054	0.021408344	0.108757		-0.051929	0.02964	0.818475	0.821206	2.1958
G294V_A329G	0.110551828	0.028505864	-0.043744		0.061452	-0.5439	0.665974	0.934587	1.62226
G294V_A329P	0.205353643	0.02781173	-0.064384		0.071633	-0.501	0.645334	0.944768	1.66516
G294V_A329T	-0.149387557	0.012345429	0.017957		-0.019654	-0.03263	0.727675	0.853481	2.13353
G294V_A329V	-0.130921073	0.019223306	0.108757		-0.061412	0.02338	0.818475	0.811723	2.18954
G294V_L330P	0.192488585	0.038487591	-0.123179		0.058542	-0.39404	0.586539	0.931677	1.77212
G294V_Q331E	0.121906959	0.026402711	-0.135359		0.011023	-0.09867	0.574359	0.884158	2.06749
G294V_Q331L	-0.197881574	0.019658231	0.081555		0.012088	-0.09301	0.791273	0.885223	2.07315
G294V_Q331P	0.185682539	0.031845225	-0.041624		0.030707	-0.21451	0.668094	0.903842	1.95165
N291K_G295C	0.061474431	0.017896562	0		0.020713	-0.13819	0.709718	0.893848	2.02797
S292C_G295C	-0.063476038	0.015813136	0		-0.022677	-0.06728	0.709718	0.850458	2.09888
G295C_N302Y	-0.047789254	0.015631231	0		-0.010503	-0.11036	0.709718	0.862632	2.0558
G295C_G304A	-0.073260325	0.019007495	0		0.016371	-0.21053	0.709718	0.889506	1.95563
G295C_G304D	0.048856824	0.014271006	0		0.0275	-0.24011	0.709718	0.900635	1.92605
G295C_S305I	-0.078115661	0.016813416	0		-0.023896	-0.00369	0.709718	0.849239	2.16247
G295C_N306I	-0.112521812	0.02288566	0		0.004194	-0.10933	0.709718	0.877329	2.05683
G295C_N306Y	-0.086164992	0.021444421	0		0.001494	-0.14635	0.709718	0.874629	2.01981
G295C_M307T	0.088286074	0.024661424	0		0.008365	-0.11426	0.709718	0.8815	2.0519
G295C_G308C	-0.055995382	0.018113886	0		-0.069448	0.02983	0.709718	0.803687	2.19599
G295C_G308D	0.067211007	0.018824279	-0.001862		-0.015729	-0.07663	0.707856	0.857406	2.08953
G295C_G308V	-0.079460665	0.020005391	0		-0.0777	0.07011	0.709718	0.795435	2.23627
G295C_G309D	0.054121989	0.012147453	-0.015297		0.010146	-0.10904	0.694421	0.883281	2.05712
G295C_G310E	0.064653467	0.017111598	-0.03277		0.027236	-0.16191	0.676948	0.900371	2.00425
G295C_G310V	-0.070524894	0.019042389	0.043571		-0.003067	-0.13466	0.753289	0.870068	2.0315
G295C_G310W	-0.218785089	0.014380919	0.045209		-0.004722	-0.1619	0.754927	0.868413	2.00426
G295C_M311K	0.147751658	0.028491513	-0.078669		-0.000138	-0.10417	0.631049	0.872997	2.06199
G295C_M311R	0.095167529	0.0203744	-0.085281		0.008239	-0.16813	0.624437	0.881374	1.99803
G295C_M311T	0.066712655	0.021621399	-0.010062		-0.027619	-0.04652	0.699656	0.845516	2.11964
G295C_N312H	-0.050493101	0.016155585	0.032448		0.01062	-0.13104	0.742166	0.883755	2.03512
G295C_N312I	-0.213402655	0.011796167	0.085883		-0.008803	-0.09624	0.795601	0.864332	2.06992
G295C_N312K	0.064115861	0.014741294	-0.045393		0.013465	-0.12296	0.664325	0.8866	2.0432
G295C_N312T	-0.079793936	0.020604987	0.046013		-0.001638	-0.11412	0.755731	0.871497	2.05204
G295C_N312Y	-0.181466827	0.011321376	0.08479		-0.012158	-0.09638	0.794508	0.860977	2.06978
G295C_F313L	0.055617982	0.015645584	-0.043833		-0.011032	0.01147	0.665885	0.862103	2.17763
G295C_F313V	0.095920303	0.026230796	-0.008146		0.020336	-0.19579	0.701572	0.893471	1.97037
G295C_G314A	-0.099227208	0.015025777	0.037494		-0.026529	0.08197	0.747212	0.846606	2.24813
G295C_G314C	-0.192501396	0.012450528	0.114256		-0.088445	0.12068	0.823974	0.78469	2.28684
G295C_G314D	0.074182791	0.01406992	-0.088482		-0.002722	0.06915	0.621236	0.870413	2.23531
G295C_G314V	-0.232196082	0.016973482	0.130715		-0.063341	0.1673	0.840433	0.809794	2.33346
G295C_A315E	0.144881874	0.022912451	-0.077985		0.003197	-0.01982	0.631733	0.876332	2.14634
G295C_A315V	-0.09057383	0.016099023	0.108757		-0.081567	0.13859	0.818475	0.791568	2.30475
G295C_F316C	0.078464549	0.022175709	-0.030606		0.018665	-0.15603	0.679112	0.8918	2.01013
G295C_F316S	0.174671908	0.031934221	-0.154468		0.048884	-0.36201	0.55525	0.922019	1.80415
G295C_S317C	-0.097111576	0.019045227	0.123862		-0.022525	0.06473	0.83358	0.85061	2.23089
G295C_S317I	-0.187465021	0.011496354	0.122037		-0.046354	0.09857	0.831755	0.826781	2.26473
G295C_I318N	0.174210876	0.026440829	-0.150296		0.037994	-0.31667	0.559422	0.911129	1.84949
G295C_I318S	0.175568832	0.023434548	-0.122037		0.042259	-0.33621	0.587681	0.915394	1.82995
G295C_I318T	0.161000778	0.034329316	-0.069773		0.025352	-0.304	0.639945	0.898487	1.86216
G295C_I318V	0.069523517	0.019252592	0.021027		0.013839	-0.16616	0.730745	0.886974	2
G295C_N319H	-0.083663517	0.016073214	0.056785		0.005191	-0.1247	0.766503	0.878326	2.04146
G295C_N319I	-0.231457015	0.012692873	0.150296		0.016068	-0.17112	0.860014	0.889203	1.99504
G295C_N319K	0.126894471	0.020119218	-0.079491		0.007259	-0.11423	0.630227	0.880394	2.05193
G295C_N319Y	-0.180083774	0.017786165	0.148383		0.005694	-0.14167	0.858101	0.878829	2.02449
G295C_P320A	-0.249180888	0.013612323	0.064384		0.020804	-0.24626	0.774102	0.893939	1.9199
G295C_P320L	-0.239926611	0.010171332	0.201452		0.016123	-0.22712	0.91117	0.889258	1.93904
G295C_P320Q	-0.168955862	0.022270819	0.041623		0.023517	-0.2569	0.751341	0.896652	1.90926
G295C_P320R	-0.161772266	0.018093519	-0.0931		0.004655	-0.12601	0.616618	0.87779	2.04015
G295C_P320S	-0.185977021	0.012788452	0.030077		0.037926	-0.28681	0.739795	0.911061	1.87935
G295C_P320T	-0.190127769	0.013913626	0.082341		0.008423	-0.15233	0.792059	0.881558	2.01383
G295C_A321D	0.176028536	0.028732327	-0.147522		0.007433	-0.17033	0.562196	0.880568	1.99583
G295C_A321S	0.094532393	0.022825371	-0.034307		0.016613	-0.14379	0.675411	0.889748	2.02237
G295C_A321V	-0.113028227	0.013646777	0.108757		0.003981	-0.1702	0.818475	0.877116	1.99596
G295C_M322I	-0.062260565	0.009854764	0.046296		0.028133	-0.18954	0.756014	0.901268	1.97662
G295C_M322K	0.220376145	0.024624776	-0.183491		0.015981	-0.08402	0.526227	0.889116	2.08214
G295C_M322L	-0.072978541	0.015905116	0.01736		0.018639	-0.13401	0.727078	0.891774	2.03215
G295C_M322R	0.230882211	0.041374409	-0.198919		0.00583	-0.05979	0.510799	0.878965	2.10637
G295C_M322T	0.16672784	0.031827378	-0.023477		0.011642	-0.07368	0.686241	0.884777	2.09248
G295C_M323I	-0.036916699	0.010557074	0.046296		0.029981	-0.19307	0.756014	0.903116	1.97309
G295C_M323K	0.248139367	0.030717732	-0.183491		-0.003874	-0.03157	0.526227	0.869261	2.13459
G295C_M323T	0.198184729	0.037671744	-0.023477		0.008068	-0.11397	0.686241	0.881203	2.05219
G295C_M323V	-0.067460104	0.018853519	0.067323		0.014326	-0.11555	0.777041	0.887461	2.05061
G295C_A324D	0.212767645	0.023983674	-0.147522		0.023178	-0.21288	0.562196	0.896313	1.95328
G295C_A324P	0.158628528	0.032014002	-0.064384		0.042407	-0.26112	0.645334	0.915542	1.90504
G295C_A324S	0.092292788	0.023200564	-0.034307		0.046242	-0.44564	0.675411	0.919377	1.72052
G295C_A324T	-0.049349161	0.012594533	0.017957		0.012394	-0.15719	0.727675	0.885529	2.00897
G295C_A324V	-0.190406662	0.014511679	0.108757		0.016671	-0.23407	0.818475	0.889806	1.93209
G295C_A325D	0.222374376	0.027717232	-0.147522		0.013981	-0.17101	0.562196	0.887116	1.99515
G295C_A325P	0.147826649	0.028971829	-0.064384		0.045746	-0.26566	0.645334	0.918881	1.9005
G295C_A325T	-0.076553069	0.014943462	0.017957		0.013068	-0.14801	0.727675	0.886203	2.01815
G295C_A325V	-0.184237258	0.012989091	0.108757		0.0235	-0.26454	0.818475	0.896635	1.90162
G295C_A326D	0.292606957	0.035861479	-0.147522		0.024684	-0.17557	0.562196	0.897819	1.99059
G295C_A326P	0.196890339	0.028109117	-0.064384		0.057397	-0.42907	0.645334	0.930532	1.73709
G295C_A326S	0.081633965	0.021787455	-0.034307		0.041955	-0.42403	0.675411	0.91509	1.74213
G295C_A326V	-0.106042314	0.014563374	0.108757		0.010646	-0.2175	0.818475	0.883781	1.94866
G295C_Q327E	0.193531717	0.027479711	-0.135359		0.016439	-0.17494	0.574359	0.889574	1.99122
G295C_Q327H	-0.225900454	0.011724062	0.01698		0.01823	-0.17507	0.726698	0.891365	1.99109
G295C_Q327K	0.170128281	0.024569928	-0.119296		0.011926	-0.14575	0.590422	0.885061	2.02041
G295C_Q327L	-0.228737476	0.012868927	0.081555		0.007081	-0.18966	0.791273	0.880216	1.9765
G295C_Q327P	0.162970383	0.027335247	-0.041624		0.052697	-0.35318	0.668094	0.925832	1.81298
G295C_A328E	0.137519851	0.030653981	-0.15812		0.020784	-0.23935	0.551598	0.893919	1.92681
G295C_A328P	0.190046158	0.027406971	-0.064384		0.062852	-0.49533	0.645334	0.935987	1.67083
G295C_A328V	-0.230212843	0.013160895	0.108757		0.013726	-0.21321	0.818475	0.886861	1.95295
G295C_A329E	0.230954943	0.036466024	-0.15812		0.021859	-0.34074	0.551598	0.894994	1.82542
G295C_A329G	0.120134292	0.029073802	-0.043744		0.062194	-0.59275	0.665974	0.935329	1.57341
G295C_A329P	0.221143731	0.029104549	-0.064384		0.070162	-0.60173	0.645334	0.943297	1.56443
G295C_A329T	-0.165795235	0.01211249	0.017957		0.005426	-0.16721	0.727675	0.878561	1.99895
G295C_A329V	-0.186560616	0.015604514	0.108757		0.012368	-0.22466	0.818475	0.885503	1.9415
G295C_L330P	0.231595026	0.033797541	-0.123179		0.071323	-0.67413	0.586539	0.944458	1.49203
G295C_L330Q	0.282806599	0.040755375	-0.081556		0.063646	-0.55826	0.628162	0.936781	1.6079
G295C_L330R	0.201683153	0.031915162	-0.216279		0.040204	-0.32511	0.493439	0.913339	1.84105
G295C_Q331E	0.130563613	0.029264373	-0.135359		0.013165	-0.16174	0.574359	0.8863	2.00442
G295C_Q331K	0.172834186	0.029690266	-0.119296		0.018142	-0.17178	0.590422	0.891277	1.99438
G295C_Q331L	-0.246561207	0.01620812	0.081555		0.000391	-0.11082	0.791273	0.873526	2.05534
G295C_Q331P	0.162578817	0.029103225	-0.041624		0.028565	-0.24507	0.668094	0.9017	1.92109
G295R_L299W	-0.055177482	0.014634022	0		0.035894	-0.16198	0.709718	0.909029	2.00418
G295R_N302Y	-0.048940583	0.014317691	0		0.0438	-0.28122	0.709718	0.916935	1.88494
G295R_N306S	-0.130090111	0.011686288	0		0.050733	-0.41476	0.709718	0.923868	1.7514
G295R_N306Y	-0.12798649	0.021424769	0		0.032684	-0.20411	0.709718	0.905819	1.96205
G295R_G308D	0.1138678	0.022504245	-0.001862		0.015723	-0.08056	0.707856	0.888858	2.0856
G295R_G309D	0.09066362	0.020594918	-0.015297		0.031762	-0.18411	0.694421	0.904897	1.98205
G295R_G309V	-0.09046114	0.01263609	0.021786		0.022446	-0.1232	0.731504	0.895581	2.04296
G295R_G310E	0.070119407	0.018532278	-0.03277		0.026252	-0.10286	0.676948	0.899387	2.0633
G295R_G310V	-0.080940086	0.016027908	0.043571		0.040736	-0.25664	0.753289	0.913871	1.90952
G295R_G310W	-0.172142354	0.021852494	0.045209		0.042942	-0.28871	0.754927	0.916077	1.87745
G295R_M311R	0.097574475	0.022084043	-0.085281		0.011623	-0.094	0.624437	0.884758	2.07216
G295R_N312D	0.058045649	0.01930374	-0.048516		0.017926	-0.11969	0.661202	0.891061	2.04647
G295R_N312I	-0.222650096	0.016025045	0.085883		0.004371	-0.04421	0.795601	0.877506	2.12195
G295R_N312K	0.058524782	0.016636984	-0.045393		0.022326	-0.11861	0.664325	0.895461	2.04755
G295R_N312Y	-0.181606693	0.02370145	0.08479		-0.007719	-0.02962	0.794508	0.865416	2.13654
G295R_F313L	0.064326465	0.011661723	-0.043833		-0.006074	-0.03961	0.665885	0.867061	2.12655
G295R_F313S	0.180489963	0.026679434	-0.110334		0.045936	-0.3084	0.599384	0.919071	1.85776
G295R_F313V	0.100992222	0.028426106	-0.008146		0.022352	-0.13166	0.701572	0.895487	2.0345
G295R_G314C	-0.196519975	0.01390667	0.114256		-0.055796	0.17494	0.823974	0.817339	2.3411
G295R_G314D	0.081531981	0.022212703	-0.088482		0.003394	0.10103	0.621236	0.876529	2.26719
G295R_G314V	-0.226656462	0.013983629	0.130715		-0.031448	0.1561	0.840433	0.841687	2.32226
G295R_A315E	0.174503356	0.02977701	-0.077985		0.032778	-0.10869	0.631733	0.905913	2.05747
G295R_A315V	-0.107820008	0.014756943	0.108757		-0.077229	0.14518	0.818475	0.795906	2.31134
G295R_F316L	0.054154653	0.0171552	-0.061366		0.035365	-0.23826	0.648352	0.9085	1.9279
G295R_F316V	0.097631066	0.025068004	-0.011404		0.020965	-0.10601	0.698314	0.8941	2.06015
G295R_S317I	-0.168177985	0.015535928	0.122037		-0.01448	0.10139	0.831755	0.858655	2.26755
G295R_I318N	0.202021653	0.034984875	-0.150296		0.057681	-0.39282	0.559422	0.930816	1.77334
G295R_I318S	0.203222424	0.027338137	-0.122037		0.062026	-0.51673	0.587681	0.935161	1.64943
G295R_N319D	0.12125865	0.024188903	-0.084956		0.016433	-0.09698	0.624762	0.889568	2.06918
G295R_N319I	-0.218138971	0.013636782	0.150296		0.009107	-0.08309	0.860014	0.882242	2.08307
G295R_N319K	0.163477811	0.027311474	-0.079491		0.012726	-0.10468	0.630227	0.885861	2.06148
G295R_N319Y	-0.187591405	0.013189719	0.148383		0.004171	-0.06259	0.858101	0.877306	2.10357
G295R_P320A	-0.215267599	0.015854369	0.064384		0.053349	-0.45524	0.774102	0.926484	1.71092
G295R_P320L	-0.213140856	0.016049813	0.201452		0.020439	-0.21803	0.91117	0.893574	1.94813
G295R_P320Q	-0.175352626	0.017067164	0.041623		0.052107	-0.41958	0.751341	0.925242	1.74658
G295R_P320R	-0.15302864	0.021339504	-0.0931		0.048981	-0.30581	0.616618	0.922116	1.86035
G295R_P320S	-0.179608917	0.01547197	0.030077		0.05353	-0.3603	0.739795	0.926665	1.80586
G295R_P320T	-0.206053766	0.012314182	0.082341		0.045181	-0.30474	0.792059	0.918316	1.86142
G295R_A321D	0.182879208	0.027508578	-0.147522		0.012707	-0.02456	0.562196	0.885842	2.1416
G295R_A321L	-0.096719328	0.020793166	0.058795		0.019949	-0.10924	0.768513	0.893084	2.05692
G295R_A321S	0.081851038	0.018365901	-0.034307		0.053933	-0.27896	0.675411	0.927068	1.8872
G295R_A321V	-0.069159833	0.016273929	0.108757		0.008323	-0.07366	0.818475	0.881458	2.0925
G295R_M322T	0.172902468	0.027151685	-0.023477		0.033352	-0.1253	0.686241	0.906487	2.04086
G295R_M323I	-0.04141169	0.013260884	0.046296		0.033846	-0.14365	0.756014	0.906981	2.02251
G295R_M323K	0.235835493	0.041326577	-0.183491		0.039	-0.17257	0.526227	0.912135	1.99359
G295R_M323L	-0.101657253	0.013587933	0.01736		0.026688	-0.10759	0.727078	0.899823	2.05857
G295R_M323R	0.254296035	0.037902819	-0.198919		0.031846	-0.05858	0.510799	0.904981	2.10758
G295R_M323T	0.224425224	0.035436219	-0.023477		0.033933	-0.12281	0.686241	0.907068	2.04335
G295R_A324D	0.194476409	0.04080941	-0.147522		0.035904	-0.14447	0.562196	0.909039	2.02169
G295R_A324P	0.205408547	0.037915806	-0.064384		0.05442	-0.30938	0.645334	0.927555	1.85678
G295R_A324S	0.108721232	0.019760018	-0.034307		0.069833	-0.71595	0.675411	0.942968	1.45021
G295R_A324T	0.090658109	0.015608901	0.017957		0.028859	-0.14021	0.727675	0.901994	2.02595
G295R_A324V	-0.190172426	0.013709792	0.108757		0.026836	-0.19373	0.818475	0.899971	1.97243
G295R_A325D	-0.082884448	0.019940751	-0.147522		0.033078	-0.1126	0.562196	0.906213	2.05356
G295R_A325E	0.125887028	0.025376699	-0.15812		0.04812	-0.313	0.551598	0.921255	1.85316
G295R_A325T	-0.093279946	0.012208469	0.017957		0.028488	-0.12456	0.727675	0.901623	2.0416
G295R_A325V	-0.176252685	0.016750956	0.108757		0.035988	-0.2991	0.818475	0.909123	1.86706
G295R_A326P	0.20983306	0.021103587	-0.064384		0.07072	-0.54717	0.645334	0.943855	1.61899
G295R_A326S	0.129981624	0.019348927	-0.034307		0.060717	-0.50524	0.675411	0.933852	1.66092
G295R_A326T	0.046967436	0.012436406	0.017957		0.029933	-0.18393	0.727675	0.903068	1.98223
G295R_A326V	-0.071524064	0.018042752	0.108757		0.02052	-0.10925	0.818475	0.893655	2.05691
G295R_Q327E	0.174870572	0.026015693	-0.135359		0.022823	-0.09548	0.574359	0.895958	2.07068
G295R_Q327H	-0.170661387	0.020630375	0.01698		0.032052	-0.1127	0.726698	0.905187	2.05346
G295R_Q327K	0.199101174	0.026054185	-0.119296		0.02501	-0.10942	0.590422	0.898145	2.05674
G295R_Q327L	-0.196277437	0.020502006	0.081555		0.025407	-0.17906	0.791273	0.898542	1.9871
G295R_Q327P	0.226870642	0.029708805	-0.041624		0.065094	-0.43423	0.668094	0.938229	1.73193
G295R_Q327R	0.083671231	0.01937023	-0.134724		0.032642	-0.14372	0.574994	0.905777	2.02244
G295R_A328E	0.156895931	0.028357441	-0.15812		0.054178	-0.41896	0.551598	0.927313	1.7472
G295R_A328P	0.159010345	0.030268372	-0.064384		0.074223	-0.63401	0.645334	0.947358	1.53215
G295R_A328V	-0.250587646	0.013570978	0.108757		0.032033	-0.2966	0.818475	0.905168	1.86956
G295R_A329E	0.245574265	0.027302382	-0.15812		0.055507	-0.42155	0.551598	0.928642	1.74461
G295R_A329P	0.186068053	0.025897459	-0.064384		0.081197	-0.72521	0.645334	0.954332	1.44095
G295R_A329T	-0.172844555	0.011162234	0.017957		0.036639	-0.18506	0.727675	0.909774	1.9811
G295R_A329V	-0.175495962	0.013270509	0.108757		0.025981	-0.19584	0.818475	0.899116	1.97032
G295R_L330R	0.201821555	0.025492269	-0.216279		0.069739	-0.625	0.493439	0.942874	1.54116
G295R_Q331E	0.174513602	0.033222468	-0.135359		0.044062	-0.30337	0.574359	0.917197	1.86279
G295R_Q331L	-0.198539338	0.021556599	0.081555		0.03161	-0.21207	0.791273	0.904745	1.95409
G295R_Q331P	0.190767994	0.030595716	-0.041624		0.06061	-0.53552	0.668094	0.933745	1.63064
G295R_Q331R	0.085541138	0.027771993	-0.134724		0.044865	-0.3352	0.574994	0.918	1.83096
N291K_G295S	0.053304988	0.015207134	0		0.019149	-0.16195	0.709718	0.892284	2.00421
R293K_G295S	0.07369138	0.018055906	0		0.009539	-0.01991	0.709718	0.882674	2.14625
G295S_G296E	0.085528211	0.021584844	0		-0.001316	0.03019	0.709718	0.871819	2.19635
G295S_A297D	0.050732845	0.014174075	0		0.008204	-0.05829	0.709718	0.881339	2.10787
G295S_G298D	0.048919868	0.013219303	0		0.014439	-0.15016	0.709718	0.887574	2.016
G295S_G300E	0.069561874	0.017030928	0		0.00463	-0.02665	0.709718	0.877765	2.13951
G295S_N301D	0.076246807	0.021995333	0		0.005533	-0.03309	0.709718	0.878668	2.13307
G295S_N301K	0.049703486	0.015011046	0		0.014846	-0.15263	0.709718	0.887981	2.01353
G295S_N301Y	-0.053841487	0.014572376	0		0.008407	-0.05342	0.709718	0.881542	2.11274
G295S_N302K	0.057119664	0.016997217	0		0.021913	-0.21359	0.709718	0.895048	1.95257
G295S_Q303E	0.06485675	0.017949148	0		0.005104	-0.06543	0.709718	0.878239	2.10073
G295S_S305C	-0.05869916	0.013412607	0		-0.082954	0.17021	0.709718	0.790181	2.33637
G295S_N306I	-0.118837587	0.019131636	0		-0.018293	0.05898	0.709718	0.854842	2.22514
G295S_N306K	0.060874956	0.015746525	-0.000176		0.019359	-0.19017	0.709542	0.892494	1.97599
G295S_N306Y	-0.095423091	0.015728959	0		-0.026251	0.04659	0.709718	0.846884	2.21275
G295S_M307K	0.095461863	0.018877819	-0.000751		-0.011245	-0.03216	0.708967	0.86189	2.134
G295S_M307R	0.06087351	0.018190098	-0.000751		-0.043841	0.11598	0.708967	0.829294	2.28214
G295S_G308C	-0.045758182	0.01361169	0		-0.023751	0.06332	0.709718	0.849384	2.22948
G295S_G308D	0.072341335	0.01264485	-0.001862		-0.020716	0.00664	0.707856	0.852419	2.1728
G295S_G309D	0.122723873	0.016768327	-0.015297		-0.007074	-0.02425	0.694421	0.866061	2.14191
G295S_G309V	-0.07107293	0.01234804	0.021786		0.02363	-0.11814	0.731504	0.896765	2.04802
G295S_G310E	0.056822307	0.013633133	-0.03277		-0.048196	0.08925	0.676948	0.824939	2.25541
G295S_G310R	0.061009174	0.013508936	-0.032588		-0.020625	0.0016	0.67713	0.85251	2.16776
G295S_G310V	-0.074738908	0.019560417	0.043571		-0.00438	0.0038	0.753289	0.868755	2.16996
G295S_G310W	-0.168508776	0.019715831	0.045209		0.009668	-0.15081	0.754927	0.882803	2.01535
G295S_M311R	0.117888067	0.015783798	-0.085281		-0.038316	0.01955	0.624437	0.834819	2.18571
G295S_N312D	0.072728331	0.017386319	-0.048516		-0.023619	0.01337	0.661202	0.849516	2.17953
G295S_N312I	-0.211926041	0.016190221	0.085883		-0.044635	0.0784	0.795601	0.8285	2.24456
G295S_N312K	0.110850571	0.01493926	-0.045393		-0.021835	0.00741	0.664325	0.8513	2.17357
G295S_N312Y	-0.198222702	0.019901932	0.08479		-0.047864	-0.0272	0.794508	0.825271	2.13896
G295S_F313C	0.100301129	0.027482508	-0.021861		-0.056654	0.14777	0.687857	0.816481	2.31393
G295S_F313I	0.088824058	0.017525868	-0.023165		-0.042612	0.08888	0.686553	0.830523	2.25504
G295S_F313L	0.087171399	0.014999403	-0.043833		-0.028038	0.07031	0.665885	0.845097	2.23647
G295S_F313S	0.243979577	0.032081465	-0.110334		0.051942	-0.41509	0.599384	0.925077	1.75107
G295S_F313V	0.105440502	0.024559221	-0.008146		-0.034712	0.07109	0.701572	0.838423	2.23725
G295S_G314C	-0.181334522	0.013929693	0.114256		-0.027196	0.12479	0.823974	0.845939	2.29095
G295S_G314D	0.130411923	0.017961332	-0.088482		-0.04487	0.19124	0.621236	0.828265	2.3574
G295S_G314R	0.086360481	0.020489628	-0.097021		-0.028832	0.16765	0.612697	0.844303	2.33381
G295S_G314V	-0.213022982	0.017216153	0.130715		-0.011845	0.09962	0.840433	0.86129	2.26578
G295S_A315E	0.134504377	0.023613257	-0.077985		-0.032212	0.07397	0.631733	0.840923	2.24013
G295S_A315V	-0.092664591	0.013428356	0.108757		-0.07769	0.1833	0.818475	0.795445	2.34946
G295S_F316C	0.119149021	0.025024154	-0.030606		-0.035064	0.01937	0.679112	0.838071	2.18553
G295S_F316L	0.06549127	0.013087672	-0.061366		0.002768	-0.0895	0.648352	0.875903	2.07666
G295S_F316S	0.237841617	0.028585816	-0.154468		0.020036	-0.08991	0.55525	0.893171	2.07625
G295S_F316V	0.101797186	0.022486784	-0.011404		-0.018503	0.01947	0.698314	0.854632	2.18563
G295S_F316Y	0.096211177	0.022539725	-0.034343		-0.031167	0.06854	0.675375	0.841968	2.2347
G295S_S317C	-0.091622163	0.016386707	0.123862		-0.053922	0.14638	0.83358	0.819213	2.31254
G295S_S317I	-0.170912006	0.01581873	0.122037		-0.030345	0.14588	0.831755	0.84279	2.31204
G295S_S317R	0.070985743	0.015742246	-0.123002		-0.080361	0.16523	0.586716	0.792774	2.33139
G295S_I318M	0.085566235	0.019439722	-0.046296		0.06671	-0.68533	0.663422	0.939845	1.48083
G295S_I318N	0.147677765	0.026709837	-0.150296		0.058791	-0.37882	0.559422	0.931926	1.78734
G295S_I318S	0.183775805	0.02810846	-0.122037		0.065549	-0.47019	0.587681	0.938684	1.69597
G295S_I318T	0.165819273	0.023958159	-0.069773		0.052855	-0.32759	0.639945	0.92599	1.83857
G295S_I318V	0.08433503	0.022459392	0.021027		0.050997	-0.41369	0.730745	0.924132	1.75247
G295S_N319D	0.133623678	0.025684148	-0.084956		-0.042364	-0.00138	0.624762	0.830771	2.16478
G295S_N319H	-0.057320524	0.018365436	0.056785		0.005297	-0.11678	0.766503	0.878432	2.04938
G295S_N319I	-0.226252266	0.012110664	0.150296		-0.011409	-0.00797	0.860014	0.861726	2.15819
G295S_N319K	0.152535912	0.023665144	-0.079491		-0.047474	-0.02449	0.630227	0.825661	2.14167
G295S_N319M	-0.197746555	0.017492406	0.104		0.002542	-0.17646	0.813718	0.875677	1.9897
G295S_N319Y	-0.188577848	0.011981354	0.148383		-0.041358	-0.04467	0.858101	0.831777	2.12149
G295S_P320A	-0.190011897	0.013709738	0.064384		0.018865	-0.21992	0.774102	0.892	1.94624
G295S_P320L	-0.216292676	0.01110283	0.201452		-0.029616	-0.01117	0.91117	0.843519	2.15499
G295S_P320Q	-0.186231578	0.018779796	0.041623		0.029862	-0.23999	0.751341	0.902997	1.92617
G295S_P320R	-0.176579564	0.01368743	-0.0931		0.012036	-0.11928	0.616618	0.885171	2.04688
G295S_P320S	-0.188549622	0.015275861	0.030077		0.057975	-0.4219	0.739795	0.93111	1.74426
G295S_P320T	-0.169625684	0.014078679	0.082341		0.012068	-0.14348	0.792059	0.885203	2.02268
G295S_A321D	0.185256762	0.02229363	-0.147522		-0.021819	0.04208	0.562196	0.851316	2.20824
G295S_A321P	0.073384239	0.022853007	-0.064384		0.001613	-0.08918	0.645334	0.874748	2.07698
G295S_A321S	0.073152624	0.019113511	-0.034307		0.042952	-0.23234	0.675411	0.916087	1.93382
G295S_A321T	0.062761514	0.016150246	0.017957		-0.046838	0.06113	0.727675	0.826297	2.22729
G295S_A321V	-0.120758787	0.013038365	0.108757		-0.053451	0.07907	0.818475	0.819684	2.24523
G295S_M322K	0.230980623	0.038165247	-0.183491		0.004197	0.00263	0.526227	0.877332	2.16879
G295S_M322R	0.206051814	0.029518528	-0.198919		0.004136	0.02943	0.510799	0.877271	2.19559
G295S_M322T	-0.071492326	0.02290886	-0.023477		0.008684	-0.01357	0.686241	0.881819	2.15259
G295S_M323K	0.281848751	0.03127586	-0.183491		-0.00959	0.06152	0.526227	0.863545	2.22768
G295S_M323L	-0.041548398	0.010429137	0.01736		-0.02337	0.08308	0.727078	0.849765	2.24924
G295S_M323R	0.242885117	0.036943596	-0.198919		-0.028709	0.12836	0.510799	0.844426	2.29452
G295S_M323S	0.292432961	0.044853946	-0.075741		0.063123	-0.40294	0.633977	0.936258	1.76322
G295S_M323T	0.189882128	0.032146408	-0.023477		-0.002929	0.02504	0.686241	0.870206	2.1912
G295S_A324D	0.234858164	0.028399067	-0.147522		-0.008125	-0.00312	0.562196	0.86501	2.16304
G295S_A324G	0.065681221	0.017626666	-0.043744		0.041039	-0.32809	0.665974	0.914174	1.83807
G295S_A324S	0.102389655	0.016720573	-0.034307		0.069839	-0.64471	0.675411	0.942974	1.52145
G295S_A324T	0.06951667	0.011975115	0.017957		-0.008274	-0.01409	0.727675	0.864861	2.15207
G295S_A324V	-0.164309583	0.012606755	0.108757		-0.02287	0.00467	0.818475	0.850265	2.17083
G295S_A325D	0.219787263	0.025016976	-0.147522		-0.013509	0.08978	0.562196	0.859626	2.25594
G295S_A325P	0.187728724	0.032500878	-0.064384		0.027404	-0.01537	0.645334	0.900539	2.15079
G295S_A325S	0.07728123	0.022394546	-0.034307		0.036942	-0.22205	0.675411	0.910077	1.94411
G295S_A325T	-0.056228681	0.01001622	0.017957		-0.028551	0.07529	0.727675	0.844584	2.24145
G295S_A325V	-0.166207343	0.015590327	0.108757		-0.011087	-0.01297	0.818475	0.862048	2.15319
G295S_A326D	0.279168142	0.026699741	-0.147522		-0.003467	0.04852	0.562196	0.869668	2.21468
G295S_A326P	0.109311238	0.027633836	-0.064384		0.053823	-0.36557	0.645334	0.926958	1.80059
G295S_A326S	0.125429037	0.018115381	-0.034307		0.032946	-0.23881	0.675411	0.906081	1.92735
G295S_A326T	0.050394606	0.013508379	0.017957		0.005649	-0.0883	0.727675	0.878784	2.07786
G295S_A326V	-0.053354048	0.017344457	0.108757		-0.017529	-0.01932	0.818475	0.855606	2.14684
G295S_Q327E	0.200887181	0.026420243	-0.135359		-0.027232	0.05099	0.574359	0.845903	2.21715
G295S_Q327H	-0.184388558	0.013062985	0.01698		-0.008116	0.00091	0.726698	0.865019	2.16707
G295S_Q327K	0.182107533	0.023808963	-0.119296		0.000262	-0.05497	0.590422	0.873397	2.11119
G295S_Q327L	-0.227106307	0.012007355	0.081555		-0.024412	0.02237	0.791273	0.848723	2.18853
G295S_Q327P	0.189616972	0.032505284	-0.041624		0.03933	-0.24235	0.668094	0.912465	1.92381
G295S_Q327R	0.094680665	0.016528129	-0.134724		-0.008461	-0.01536	0.574994	0.864674	2.1508
G295S_A328E	0.192135945	0.029712947	-0.15812		0.022013	-0.24532	0.551598	0.895148	1.92084
G295S_A328P	0.203591483	0.023344092	-0.064384		0.059097	-0.40831	0.645334	0.932232	1.75785
G295S_A328T	-0.046234277	0.011114971	0.017957		0.012294	-0.07086	0.727675	0.885429	2.0953
G295S_A328V	-0.223007393	0.01092617	0.108757		-0.0009	-0.12908	0.818475	0.872235	2.03708
G295S_A329E	0.27593762	0.025486616	-0.15812		0.02931	-0.29956	0.551598	0.902445	1.8666
G295S_A329G	0.126316487	0.020517348	-0.043744		0.084159	-0.90069	0.665974	0.957294	1.26547
G295S_A329P	0.228180598	0.03902006	-0.064384		0.069004	-0.41476	0.645334	0.942139	1.7514
G295S_A329S	-0.042332122	0.013613491	-0.034307		0.068394	-0.54982	0.675411	0.941529	1.61634
G295S_A329T	-0.13293341	0.012463641	0.017957		0.004313	-0.04609	0.727675	0.877448	2.12007
G295S_A329V	-0.152121965	0.015713944	0.108757		-0.025745	-0.05315	0.818475	0.84739	2.11301
G295S_L330P	0.193697198	0.035388266	-0.123179		0.071504	-0.51683	0.586539	0.944639	1.64933
G295S_L330Q	0.244567325	0.03339267	-0.081556		0.064817	-0.50857	0.628162	0.937952	1.65759
G295S_L330R	0.223479476	0.026723366	-0.216279		0.043655	-0.24953	0.493439	0.91679	1.91663
G295S_Q331E	0.191573819	0.030166446	-0.135359		0.011317	-0.06659	0.574359	0.884452	2.09957
G295S_Q331K	0.152177534	0.026418186	-0.119296		0.003446	-0.09348	0.590422	0.876581	2.07268
G295S_Q331L	-0.230169889	0.018101273	0.081555		0.008388	-0.1222	0.791273	0.881523	2.04396
G295S_Q331P	0.194744427	0.023954953	-0.041624		0.039233	-0.25287	0.668094	0.912368	1.91329
G295S_Q331R	0.065675643	0.017439655	-0.134724		0.009884	-0.13575	0.574994	0.883019	2.03041
G294W_G298S	-0.040081052	0.013154548	0		-0.028551	0.03945	0.709718	0.844584	2.20561
G295D_G298S	0.045483936	0.012746654	0		0.0277	-0.22127	0.709718	0.900835	1.94489
G298S_L299W	-0.051862136	0.017024913	0		-0.007074	-0.00946	0.709718	0.866061	2.1567
G298S_Q303K	0.062973363	0.018157242	0		-0.00437	-0.03977	0.709718	0.868765	2.12639
G298S_G304D	0.069421915	0.020369954	0		0.010649	-0.09123	0.709718	0.883784	2.07493
G298S_N306D	0.065520055	0.01996873	-0.000176		0.009894	-0.10227	0.709542	0.883029	2.06389
G298S_N306I	-0.122122539	0.015245791	0		-0.021074	0.06058	0.709718	0.852061	2.22674
G298S_N306K	0.094804949	0.026265037	-0.000176		0.012075	-0.15724	0.709542	0.88521	2.00892
G298S_N306Y	-0.094492516	0.018320418	0		-0.013406	-0.00433	0.709718	0.859729	2.16183
G298S_M307K	0.094071697	0.019111488	-0.000751		-0.001045	-0.03491	0.708967	0.87209	2.13125
G298S_G308C	-0.04760084	0.015029754	0		-0.021693	0.05541	0.709718	0.851442	2.22157
G298S_G308D	0.056757184	0.015258826	-0.001862		-0.008948	-0.00712	0.707856	0.864187	2.15904
G298S_G309D	0.079107824	0.022276326	-0.015297		-0.015393	-0.02268	0.694421	0.857742	2.14348
G298S_G310E	0.099690677	0.015357516	-0.03277		-0.032206	0.0738	0.676948	0.840929	2.23996
G298S_G310R	0.048782046	0.014712208	-0.032588		-0.024945	0.06895	0.67713	0.84819	2.23511
G298S_G310W	-0.189255491	0.018534328	0.045209		-0.010051	0.00536	0.754927	0.863084	2.17152
G298S_M311K	0.21265757	0.02469125	-0.078669		-0.031229	0.00571	0.631049	0.841906	2.17187
G298S_M311T	0.086060422	0.025306762	-0.010062		-0.065525	0.0327	0.699656	0.80761	2.19886
G298S_M311V	-0.067781213	0.017047012	0.028853		-0.052596	0.09457	0.738571	0.820539	2.26073
G298S_N312D	0.09896543	0.024345999	-0.048516		-0.033787	0.06105	0.661202	0.839348	2.22721
G298S_N312I	-0.252361457	0.017191681	0.085883		-0.057406	0.06737	0.795601	0.815729	2.23353
G298S_N312K	0.08663476	0.015484449	-0.045393		-0.040683	0.05779	0.664325	0.832452	2.22395
G298S_N312Y	-0.193110238	0.016346072	0.08479		-0.054041	-0.01909	0.794508	0.819094	2.14707
G298S_F313C	0.097625798	0.023374611	-0.021861		-0.039935	0.07521	0.687857	0.8332	2.24137
G298S_F313L	0.075099899	0.01467766	-0.043833		-0.024777	0.01047	0.665885	0.848358	2.17663
G298S_F313S	0.184580254	0.027310192	-0.110334		0.0371	-0.2815	0.599384	0.910235	1.88466
G298S_F313V	0.084559667	0.027812011	-0.008146		-0.029893	0.06173	0.701572	0.843242	2.22789
G298S_G314C	-0.165569735	0.01765973	0.114256		-0.038603	0.0915	0.823974	0.834532	2.25766
G298S_G314D	0.114965527	0.017021692	-0.088482		-0.049464	0.19056	0.621236	0.823671	2.35672
G298S_G314R	0.078028959	0.022332174	-0.097021		-0.028135	0.19786	0.612697	0.845	2.36402
G298S_G314V	-0.198176384	0.013205599	0.130715		-0.031145	0.1015	0.840433	0.84199	2.26766
G298S_A315E	0.181026833	0.023073868	-0.077985		-0.045629	0.14047	0.631733	0.827506	2.30663
G298S_A315V	-0.103743368	0.01843607	0.108757		-0.022129	0.02753	0.818475	0.851006	2.19369
G298S_F316L	0.090977035	0.016586008	-0.061366		-0.015425	-0.03154	0.648352	0.85771	2.13462
G298S_F316S	0.171272038	0.033270958	-0.154468		0.027897	-0.12978	0.55525	0.901032	2.03638
G298S_F316V	0.086909542	0.027271631	-0.011404		-0.023351	0.02828	0.698314	0.849784	2.19444
G298S_F316Y	0.07109749	0.02251338	-0.034343		-0.033006	0.08833	0.675375	0.840129	2.25449
G298S_S317C	-0.082738624	0.023534436	0.123862		-0.02837	0.11381	0.83358	0.844765	2.27997
G298S_S317I	-0.185269447	0.012872204	0.122037		-0.025341	0.14778	0.831755	0.847794	2.31394
G298S_I318L	-0.066540504	0.015163015	-0.028936		0.0106	-0.03938	0.680782	0.883735	2.12678
G298S_I318N	0.161985856	0.032118444	-0.150296		0.061975	-0.47153	0.559422	0.93511	1.69463
G298S_N319H	-0.096463979	0.019303105	0.056785		-0.011077	0.0321	0.766503	0.862058	2.19826
G298S_N319K	0.158959279	0.02480396	-0.079491		-0.054393	0.1171	0.630227	0.818742	2.28326
G298S_N319Y	-0.167027748	0.015761872	0.148383		-0.030741	0.00678	0.858101	0.842394	2.17294
G298S_P320A	-0.202026212	0.019667325	0.064384		0.014681	-0.16131	0.774102	0.887816	2.00485
G298S_P320L	-0.214756864	0.01762605	0.201452		-0.01307	-0.01338	0.91117	0.860065	2.15278
G298S_P320Q	-0.194555781	0.015956432	0.041623		0.017268	-0.18251	0.751341	0.890403	1.98365
G298S_P320R	-0.144407957	0.01363367	-0.0931		0.012223	-0.11955	0.616618	0.885358	2.04661
G298S_P320S	-0.183541293	0.019335097	0.030077		0.04351	-0.22172	0.739795	0.916645	1.94444
G298S_P320T	-0.195113872	0.017637671	0.082341		0.008971	-0.08636	0.792059	0.882106	2.0798
G298S_A321D	0.154816183	0.023703246	-0.147522		-0.020138	0.02209	0.562196	0.852997	2.18825
G298S_A321P	0.068077466	0.022035939	-0.064384		-0.011448	-0.04102	0.645334	0.861687	2.12514
G298S_A321S	0.110014624	0.020258667	-0.034307		0.035233	-0.14552	0.675411	0.908368	2.02064
G298S_A321V	-0.067844519	0.021710468	0.108757		-0.013277	-0.05116	0.818475	0.859858	2.115
G298S_M322K	0.20228729	0.040045144	-0.183491		0.002075	0.02129	0.526227	0.87521	2.18745
G298S_M322L	-0.063788957	0.0164884	0.01736		0.033365	-0.13728	0.727078	0.9065	2.02888
G298S_M322R	0.205125835	0.024152501	-0.198919		0.036807	-0.13991	0.510799	0.909942	2.02625
G298S_M322T	0.181352696	0.033111267	-0.023477		0.017375	-0.05385	0.686241	0.89051	2.11231
G298S_M323K	0.254961497	0.032951914	-0.183491		-0.005225	0.04908	0.526227	0.86791	2.21524
G298S_M323T	0.249716732	0.033873132	-0.023477		0.007707	-0.06725	0.686241	0.880842	2.09891
G298S_A324D	0.184995121	0.024627691	-0.147522		-0.004393	0.02496	0.562196	0.868742	2.19112
G298S_A324P	0.14698044	0.028461249	-0.064384		0.009475	-0.00316	0.645334	0.88261	2.163
G298S_A324S	0.123087361	0.021875659	-0.034307		0.047988	-0.34954	0.675411	0.921123	1.81662
G298S_A324T	0.063869003	0.016057305	0.017957		-0.016067	0.06548	0.727675	0.857068	2.23164
G298S_A324V	-0.18612775	0.014286378	0.108757		-0.030945	0.0678	0.818475	0.84219	2.23396
G298S_A325D	0.218595324	0.030910377	-0.147522		-0.011896	0.08362	0.562196	0.861239	2.24978
G298S_A325P	0.192446203	0.026007923	-0.064384		0.022981	-0.01324	0.645334	0.896116	2.15292
G298S_A325T	-0.061998727	0.013092504	0.017957		-0.02799	0.0733	0.727675	0.845145	2.23946
G298S_A325V	-0.217085922	0.016470647	0.108757		0.010588	-0.14878	0.818475	0.883723	2.01738
G298S_A326D	0.272887273	0.041761369	-0.147522		-0.008283	-0.00025	0.562196	0.864852	2.16591
G298S_A326N	0.235109824	0.039594699	-0.062566		0.02403	-0.16696	0.647152	0.897165	1.9992
G298S_A326P	0.220129657	0.037135804	-0.064384		0.056997	-0.36498	0.645334	0.930132	1.80118
G298S_A326S	0.123303057	0.027289295	-0.034307		0.032159	-0.22227	0.675411	0.905294	1.94389
G298S_A326V	-0.081525302	0.017079729	0.108757		-0.018032	-0.00677	0.818475	0.855103	2.15939
G298S_Q327E	0.187485961	0.028227124	-0.135359		-0.027232	0.05245	0.574359	0.845903	2.21861
G298S_Q327H	-0.221045043	0.010650521	0.01698		-0.005916	-0.00247	0.726698	0.867219	2.16369
G298S_Q327K	0.179551927	0.030672183	-0.119296		0.004894	-0.0752	0.590422	0.878029	2.09096
G298S_Q327L	-0.17881846	0.022076413	0.081555		-0.022651	0.05711	0.791273	0.850484	2.22327
G298S_Q327P	0.190846201	0.025378339	-0.041624		0.047726	-0.26173	0.668094	0.920861	1.90443
G298S_Q327R	0.100853317	0.023342954	-0.134724		0.004471	-0.1068	0.574994	0.877606	2.05936
G298S_A328E	-0.081997165	0.019433165	-0.15812		0.019317	-0.24621	0.551598	0.892452	1.91995
G298S_A328P	0.163911216	0.032659892	-0.064384		0.050259	-0.20497	0.645334	0.923394	1.96119
G298S_A328S	0.100949155	0.019659229	-0.034307		0.048336	-0.4211	0.675411	0.921471	1.74506
G298S_A328V	-0.237761316	0.014294484	0.108757		0.005717	-0.18012	0.818475	0.878852	1.98604
G298S_A329E	0.207421004	0.030567651	-0.15812		0.022449	-0.23601	0.551598	0.895584	1.93015
G298S_A329G	0.130093255	0.019381482	-0.043744		0.067671	-0.59269	0.665974	0.940806	1.57347
G298S_A329T	-0.186861026	0.009932743	0.017957		0.003346	-0.12687	0.727675	0.876481	2.03929
G298S_A329V	-0.180249691	0.01297718	0.108757		-0.02597	-0.02648	0.818475	0.847165	2.13968
G298S_L330P	0.231026301	0.039308745	-0.123179		0.074368	-0.49901	0.586539	0.947503	1.66715
G298S_L330Q	0.231939183	0.037419037	-0.081556		0.050317	-0.28322	0.628162	0.923452	1.88294
G298S_Q331E	0.171610741	0.028415598	-0.135359		-0.001925	0.00652	0.574359	0.87121	2.17268
G298S_Q331K	0.201931323	0.039026968	-0.119296		-0.005435	-0.0247	0.590422	0.8677	2.14146
G298S_Q331L	-0.225212418	0.016781418	0.081555		-0.001458	-0.11644	0.791273	0.871677	2.04972
S332I_G335D	-0.096020643	0.028014344	0.174806		0.009352	-0.02414	0.884524	0.882487	2.14202
S332N_G335D	0.124768835	0.030219691	-0.132037		-0.009832	0.12483	0.577681	0.863303	2.29099
S332R_G335D	0.070498222	0.019635306	-0.194146		-0.019677	0.09972	0.515572	0.853458	2.26588
S333C_G335D	-0.116544509	0.033803848	0.020084		-0.005283	0.07216	0.729802	0.867852	2.23832
S333G_G335D	0.102851285	0.028991097	-0.113215		0.019636	0.01568	0.596503	0.892771	2.18184
S333I_G335D	-0.216654029	0.019739929	0.018259		0.026226	-0.13995	0.727977	0.899361	2.02621
S333R_G335D	0.122155665	0.027387625	-0.186155		0.007994	0.05519	0.523563	0.881129	2.22135
W334G_G335D	0.161571328	0.04064874	-0.262012		0.034223	-0.20383	0.447706	0.907358	1.96233
W334R_G335D	0.1841701	0.029956479	-0.326962		0.01741	-0.0423	0.382756	0.890545	2.12386
G335D_M336K	0.119414486	0.035849469	-0.238478		-0.014058	0.13079	0.47124	0.859077	2.29695
G335D_M336R	0.145752993	0.034766217	-0.253906		-0.015258	0.10583	0.455812	0.857877	2.27199
G335D_M336V	0.102737461	0.027864017	-0.036455		-0.044254	0.10626	0.673263	0.828881	2.27242
G335D_M339K	0.117192415	0.036668799	-0.259949		0.009194	-0.01088	0.449769	0.882329	2.15528
G335D_M339T	0.167352546	0.033444627	-0.127255		0.014391	-0.03548	0.582463	0.887526	2.13068
G335D_M339V	0.100812711	0.031460946	-0.036455		-0.016935	0.17332	0.673263	0.8562	2.33948
G335D_L340S	0.169270653	0.035698296	-0.18358		0.017959	-0.13471	0.526138	0.891094	2.03145
G335D_A341G	0.106796718	0.032171612	-0.135024		0.064226	-0.31062	0.574694	0.937361	1.85554
G335D_A341P	0.121254908	0.037344622	-0.149767		0.067591	-0.32469	0.559951	0.940726	1.84147
G335D_A341S	0.122421794	0.035332857	-0.128283		0.039981	-0.1282	0.581435	0.913116	2.03796
G335D_A341T	0.079164087	0.024317099	-0.090951		-0.005748	0.05554	0.618767	0.867387	2.2217
G335D_Q343E	0.158486044	0.032786086	-0.16182		-0.030496	0.13667	0.547898	0.842639	2.30283
G335D_Q343H	0.100669577	0.030229963	-0.096501		-0.028148	0.12059	0.613217	0.844987	2.28675
G335D_Q343K	0.143282712	0.036627484	-0.14971		-0.02847	0.11772	0.560008	0.844665	2.28388
G335D_Q344E	0.154436881	0.03009013	-0.142543		-0.035987	0.1173	0.567175	0.837148	2.28346
G335D_Q344K	0.178026639	0.033270004	-0.134949		-0.02198	0.10309	0.574769	0.851155	2.26925
G335D_N345D	0.115864389	0.036773549	-0.116386		-0.017983	0.07146	0.593332	0.855152	2.23762
G335D_N345K	0.096262543	0.024472834	-0.113751		-0.021383	0.12648	0.595967	0.851752	2.29264
G335D_Q346E	0.11070198	0.033788203	-0.10564		-0.029596	0.09438	0.604078	0.843539	2.26054
G335D_Q346K	0.132729735	0.027710013	-0.104937		-0.039164	0.12668	0.604781	0.833971	2.29284
G335D_S347A	0.089103472	0.029201537	-0.103778		0.007384	0.01341	0.60594	0.880519	2.17957
G335D_S347T	0.138046393	0.034164238	-0.103778		-0.021625	0.06309	0.60594	0.85151	2.22925
G335D_G348D	0.131856999	0.031923649	-0.103954		-0.008767	0.0356	0.605764	0.864368	2.20176
G335D_P349A	0.097668363	0.028438432	-0.103778		-0.041025	0.10375	0.60594	0.83211	2.26991
G335D_G351D	0.082860579	0.026684215	-0.103778		-0.03619	0.07207	0.60594	0.836945	2.23823
G335D_N352K	0.08134917	0.024903388	-0.103778		-0.041341	0.11918	0.60594	0.831794	2.28534
G335D_N353K	0.091417476	0.029799884	-0.103778		-0.023825	0.08769	0.60594	0.84931	2.25385
G335D_N353S	0.131599719	0.031908555	-0.103778		-0.0173	0.05889	0.60594	0.855835	2.22505
G335D_Q354E	0.109974158	0.032629118	-0.103778		-0.022506	0.09104	0.60594	0.850629	2.2572
G335D_N355T	0.096035791	0.029991314	-0.103778		-0.013138	0.09986	0.60594	0.859997	2.26602
G335D_Q356E	0.146245084	0.032705764	-0.103778		-0.030906	0.08395	0.60594	0.842229	2.25011
G335D_Q356H	0.105070478	0.02705031	-0.103778		0.003091	0.03986	0.60594	0.876226	2.20602
G335D_N358D	0.12801824	0.035371692	-0.103778		-0.02437	0.01984	0.60594	0.848765	2.186
G335D_M359I	0.086897868	0.026851874	-0.103778		-0.067887	0.1624	0.60594	0.805248	2.32856
G335D_M359L	0.097307135	0.030093311	-0.103778		-0.029364	0.16942	0.60594	0.843771	2.33558
G335D_Q360E	0.122946397	0.035022063	-0.103778		-0.02538	0.09779	0.60594	0.847755	2.26395
G335D_Q360K	0.111012767	0.03064002	-0.103778		-0.024741	0.11124	0.60594	0.848394	2.2774
G335D_R361M	0.116839897	0.034536615	-0.103778		-0.059767	0.15475	0.60594	0.813368	2.32091
G335D_R361S	0.126063194	0.028768555	-0.103778		-0.075693	0.18827	0.60594	0.797442	2.35443
G335D_P363A	0.085150954	0.024390249	-0.103778		-0.085012	0.16858	0.60594	0.788123	2.33474
G335D_P363S	0.081738832	0.025972198	-0.103778		-0.067609	0.17547	0.60594	0.805526	2.34163
G335D_P363T	0.12130247	0.029710095	-0.103778		-0.067654	0.14128	0.60594	0.805481	2.30744
G335D_N364D	0.11071132	0.031576095	-0.103778		-0.06218	0.14918	0.60594	0.810955	2.31534
G335D_N364I	0.091408523	0.028978522	-0.103778		-0.110174	0.19714	0.60594	0.762961	2.3633
G335D_Q365E	0.111133662	0.031381994	-0.103778		-0.019774	0.04557	0.60594	0.853361	2.21173
G335D_A366T	0.082209139	0.02682453	-0.103778		-0.038696	0.13591	0.60594	0.834439	2.30207
G335D_F367L	0.102658097	0.02504703	-0.103778		-0.019867	0.04531	0.60594	0.853268	2.21147
G335D_F367V	0.102695951	0.033406473	-0.103778		-0.03558	0.15168	0.60594	0.837555	2.31784
G335D_F367Y	0.105435452	0.031694481	-0.103778		-0.047141	0.1398	0.60594	0.825994	2.30596
G335D_G368D	0.116356124	0.022395711	-0.103778		-0.05709	0.11763	0.60594	0.816045	2.28379
G335D_G368V	0.102750315	0.027722649	-0.103778		-0.070477	0.11829	0.60594	0.802658	2.28445
G335D_G370E	0.107411392	0.027414319	-0.103778		-0.01967	0.11435	0.60594	0.853465	2.28051
G335D_N371D	0.098955255	0.032533373	-0.103778		-0.03458	0.10071	0.60594	0.838555	2.26687
G335D_N371S	0.101298977	0.029167533	-0.103778		-0.020919	0.05321	0.60594	0.852216	2.21937
G335D_N371T	0.117621426	0.03194684	-0.103778		-0.040232	0.11756	0.60594	0.832903	2.28372
G335D_N372D	0.102444677	0.032972254	-0.103778		-0.04127	0.113	0.60594	0.831865	2.27916
G335D_N372K	0.076047095	0.02385865	-0.103778		-0.029474	0.07746	0.60594	0.843661	2.24362
G335D_N372S	0.125497546	0.030554504	-0.103778		-0.038938	0.10706	0.60594	0.834197	2.27322
G335D_N372T	0.131870446	0.031950913	-0.103778		-0.071219	0.18887	0.60594	0.801916	2.35503
G335D_S373A	0.094309697	0.03120304	-0.103778		-0.065835	0.14739	0.60594	0.8073	2.31355
S332I_G348C	-0.1668393	0.026384034	0.20031		-0.077306	0.26262	0.910028	0.795829	2.42878
S332T_G348C	-0.13198539	0.032635108	0.052264		-0.078074	0.30909	0.761982	0.795061	2.47525
S333I_G348C	-0.202121949	0.031920764	0.122037		-0.052158	0.22317	0.831755	0.820977	2.38933
S333N_G348C	0.114135335	0.033954318	-0.028259		-0.054632	0.29974	0.681459	0.818503	2.4659
S333R_G348C	0.174602539	0.02747817	-0.123178		-0.060854	0.2551	0.58654	0.812281	2.42126
S333T_G348C	-0.100225352	0.025590702	0.052264		-0.083306	0.26089	0.761982	0.789829	2.42705
W334C_G348C	0.131490596	0.036738725	-0.024935		-0.089535	0.26262	0.684783	0.7836	2.42878
W334G_G348C	0.157409948	0.037441928	-0.158234		0.014162	0.01506	0.551484	0.887297	2.18122
W334R_G348C	0.154381989	0.032258568	-0.271975		-0.01389	0.15759	0.437743	0.859245	2.32375
G335C_G348C	-0.147462989	0.029443677	0.133299		-0.079206	0.21053	0.843017	0.793929	2.37669
G335V_G348C	-0.20370162	0.02601786	0.152501		-0.074848	0.16219	0.862219	0.798287	2.32835
M336I_G348C	-0.080202136	0.025497953	0.046296		-0.060709	0.16417	0.756014	0.812426	2.33033
M336K_G348C	0.192334011	0.041300773	-0.183491		-0.026658	0.15412	0.526227	0.846477	2.32028
M337T_G348C	0.186668362	0.040912487	-0.023477		-0.046945	0.172	0.686241	0.82619	2.33816
G338A_G348C	-0.158011315	0.031417862	0.043743		-0.103625	0.31527	0.753461	0.76951	2.48143
G338C_G348C	-0.219608523	0.028153383	0.133299		-0.091954	0.28124	0.843017	0.781181	2.4474
G338D_G348C	0.116545998	0.037721277	-0.103027		-0.091519	0.32683	0.606691	0.781616	2.49299
G338V_G348C	-0.192365124	0.027459495	0.152501		-0.11799	0.25394	0.862219	0.755145	2.4201
M339I_G348C	-0.0770529	0.019882584	0.046296		-0.060364	0.21833	0.756014	0.812771	2.38449
M339K_G348C	0.124808908	0.038640802	-0.181629		-0.062554	0.26432	0.528089	0.810581	2.43048
L340F_G348C	-0.116789684	0.025682134	0.052599		-0.057577	0.18539	0.762317	0.815558	2.35155
A341D_G348C	0.13131283	0.026263233	-0.105282		-0.050477	0.17917	0.604436	0.822658	2.34533
A341V_G348C	-0.143867088	0.027936	0.077684		-0.062412	0.24702	0.787402	0.810723	2.41318
S342I_G348C	-0.144716919	0.029937221	0.069735		-0.151987	0.26433	0.779453	0.721148	2.43049
Q343L_G348C	-0.166261089	0.028563038	0.034952		-0.113793	0.24091	0.74467	0.759342	2.40707
Q344E_G348C	0.102533283	0.033239927	-0.038765		-0.056029	0.21698	0.670953	0.817106	2.38314
Q344L_G348C	-0.164777315	0.024371943	0.023301		-0.107467	0.27202	0.733019	0.765668	2.43818
N345Y_G348C	-0.118630593	0.029067803	0.021197		-0.083725	0.2736	0.730915	0.78941	2.43976
G348C_N352Y	-0.10421814	0.030709011	0		-0.055877	0.23299	0.709718	0.817258	2.39915
G348C_N353Y	-0.123592035	0.023126147	0		-0.080164	0.23998	0.709718	0.792971	2.40614
G348C_N355Y	-0.088658616	0.02874211	0		-0.048729	0.25789	0.709718	0.824406	2.42405
G348C_E362G	-0.090257854	0.026115807	0		-0.056661	0.25757	0.709718	0.816474	2.42373
G348C_S369C	-0.092069133	0.027286079	0		-0.091487	0.24797	0.709718	0.781648	2.41413
G348C_S373C	-0.138272164	0.020455722	0		-0.062187	0.15707	0.709718	0.810948	2.32323
S332I_G348R	-0.172891944	0.027332818	0.200134		-0.020032	-0.00409	0.909852	0.853103	2.16207
S332R_G348R	0.139053066	0.028510514	-0.123353		-0.03809	0.14722	0.586365	0.835045	2.31338
S332T_G348R	-0.08908867	0.026630842	0.052088		-0.044641	0.14809	0.761806	0.828494	2.31425
S333R_G348R	0.106993689	0.029082451	-0.123353		-0.00167	0.0621	0.586365	0.871465	2.22826
W334C_G348R	0.168998036	0.039805154	-0.025111		-0.039706	0.12887	0.684607	0.833429	2.29503
W334G_G348R	0.170236475	0.039068589	-0.15841		0.034133	-0.1943	0.551308	0.907268	1.97186
W334S_G348R	0.151789232	0.040305677	-0.148974		0.031026	-0.21634	0.560744	0.904161	1.94982
G335A_G348R	-0.139266944	0.035650738	0.043567		-0.041109	0.07203	0.753285	0.832026	2.23819
G335C_G348R	-0.146266963	0.034964991	0.133123		-0.042309	0.09037	0.842841	0.830826	2.25653
G335V_G348R	-0.175198317	0.029553705	0.152325		-0.033567	0.11409	0.862043	0.839568	2.28025
M336K_G348R	0.190402319	0.039932099	-0.183667		-0.00688	0.04642	0.526051	0.866255	2.21258
M336L_G348R	-0.09666751	0.025700958	0.017185		-0.030458	0.07275	0.726903	0.842677	2.23891
M336R_G348R	0.141928808	0.038967567	-0.199094		-0.003883	0.08214	0.510624	0.869252	2.2483
M336T_G348R	0.16693209	0.04077155	-0.023653		-0.009112	0.08886	0.686065	0.864023	2.25502
G338V_G348R	-0.174051357	0.029845142	0.152325		-0.0628	0.22529	0.862043	0.810335	2.39145
M339K_G348R	0.168148451	0.037593754	-0.181805		-0.01668	0.1131	0.527913	0.856455	2.27926
M339R_G348R	0.174508543	0.033260626	-0.197233		0.013662	-0.04573	0.512485	0.886797	2.12043
L340S_G348R	0.16516271	0.038317646	-0.079978		0.035775	-0.25025	0.62974	0.90891	1.91591
A341V_G348R	-0.094535869	0.026198303	0.077508		-0.03678	0.19742	0.787226	0.836355	2.36358
S342I_G348R	-0.10595968	0.026961121	0.069559		-0.01047	0.12214	0.779277	0.862665	2.2883
Q343E_G348R	0.130337395	0.035297771	-0.057866		-0.010638	0.06676	0.651852	0.862497	2.23292
Q344L_G348R	-0.103285611	0.033898837	0.023125		-0.071306	0.21999	0.732843	0.801829	2.38615
N345I_G348R	-0.089981073	0.027756346	0.021295		-0.066745	0.19975	0.731013	0.80639	2.36591
N345K_G348R	0.078106976	0.024384006	-0.012003		0.002994	0.01723	0.697715	0.876129	2.18339
N345Y_G348R	-0.105234306	0.032445642	0.021022		-0.006864	0.09952	0.73074	0.866271	2.26568
G348R_R361K	0.100578363	0.032646678	-0.000176		-0.06259	0.18544	0.709542	0.810545	2.3516
S332I_G348V	-0.126390415	0.029373284	0.20031		-0.039929	0.15445	0.910028	0.833206	2.32061
S332R_G348V	0.115401445	0.027253304	-0.123178		-0.050703	0.16573	0.58654	0.822432	2.33189
S333C_G348V	-0.112318906	0.031508482	0.123862		-0.085738	0.28085	0.83358	0.787397	2.44701
S333R_G348V	0.166554411	0.039557446	-0.123178		-0.0529	0.22051	0.58654	0.820235	2.38667
W334C_G348V	0.163008441	0.029075922	-0.024935		-0.049845	0.128	0.684783	0.82329	2.29416
W334G_G348V	0.175998849	0.042296299	-0.158234		0.012788	-0.06617	0.551484	0.885923	2.09999
W334R_G348V	0.188223401	0.032890114	-0.271975		0.014288	-0.00934	0.437743	0.887423	2.15682
G335C_G348V	-0.160028421	0.028307083	0.133299		-0.075609	0.18512	0.843017	0.797526	2.35128
G335V_G348V	-0.251447071	0.024563116	0.152501		-0.088151	0.12677	0.862219	0.784984	2.29293
M336T_G348V	0.171561487	0.035372902	-0.023477		-0.020367	0.1406	0.686241	0.852768	2.30676
M337T_G348V	0.178950165	0.041425293	-0.023477		-0.035535	0.16819	0.686241	0.8376	2.33435
G338A_G348V	-0.112170905	0.03063919	0.043743		-0.075445	0.27334	0.753461	0.79769	2.4395
G338D_G348V	0.174876384	0.037219019	-0.103027		-0.063651	0.26864	0.606691	0.809484	2.4348
G338V_G348V	-0.249959349	0.025463553	0.152501		-0.083396	0.30615	0.862219	0.789739	2.47231
M339R_G348V	0.13270671	0.035815914	-0.197057		-0.016774	0.154	0.512661	0.856361	2.32016
A341D_G348V	0.134653869	0.039051022	-0.105282		-0.01127	0.13706	0.604436	0.861865	2.30322
A341V_G348V	-0.108999561	0.025555147	0.077684		-0.019809	0.18722	0.787402	0.853326	2.35338
Q343E_G348V	0.12018546	0.030056665	-0.058042		-0.029093	0.13804	0.651676	0.844042	2.3042
Q343K_G348V	0.114719588	0.036142818	-0.051157		-0.059893	0.23551	0.658561	0.813242	2.40167
Q344E_G348V	0.099204153	0.030826007	-0.038765		-0.010383	0.16686	0.670953	0.862752	2.33302
S332C_G357R	-0.135559449	0.033822146	0.123862		-0.004712	0.07553	0.83358	0.868423	2.24169
S332I_G357R	-0.095005351	0.031364151	0.20031		-0.015945	-0.03753	0.910028	0.85719	2.12863
S332T_G357R	-0.139341586	0.029192605	0.052264		-0.042935	0.19518	0.761982	0.8302	2.36134
S333C_G357R	-0.10897658	0.035022704	0.123862		-0.036	0.11873	0.83358	0.837135	2.28489
S333I_G357R	-0.206131523	0.02907674	0.122037		0.017668	-0.10163	0.831755	0.890803	2.06453
S333R_G357R	0.113347613	0.035670671	-0.123178		0.01643	-0.00766	0.58654	0.889565	2.1585
W334G_G357R	0.172771452	0.041874771	-0.158234		0.036681	-0.28461	0.551484	0.909816	1.88155
W334R_G357R	0.163970142	0.03847708	-0.271975		0.0243	-0.13162	0.437743	0.897435	2.03454
G335A_G357R	-0.150284527	0.035824921	0.043743		-0.063912	0.1113	0.753461	0.809223	2.27746
M336T_G357R	0.130649871	0.037489849	-0.023477		0.012049	0.00373	0.686241	0.885184	2.16989
M337I_G357R	-0.128136648	0.022806782	0.046296		-0.044909	0.09793	0.756014	0.828226	2.26409
M337K_G357R	0.174427407	0.040939489	-0.183315		0.004171	0.03273	0.526403	0.877306	2.19889
M337R_G357R	0.143105669	0.041196201	-0.198743		0.009807	-0.01914	0.510975	0.882942	2.14702
M337T_G357R	0.131318642	0.037684789	-0.023477		-0.012235	0.05411	0.686241	0.8609	2.22027
G338A_G357R	-0.123034073	0.031593809	0.043743		-0.066877	0.26626	0.753461	0.806258	2.43242
G338C_G357R	-0.133777337	0.030943103	0.133299		-0.046632	0.23699	0.843017	0.826503	2.40315
G338V_G357R	-0.181477767	0.030776312	0.152501		-0.077532	0.29052	0.862219	0.795603	2.45668
M339T_G357R	0.140416673	0.035569572	-0.023477		0.020736	-0.06982	0.686241	0.893871	2.09634
L340F_G357R	-0.104117502	0.027361574	0.052599		-0.007732	0.06781	0.762317	0.865403	2.23397
A341D_G357R	0.129830336	0.040562249	-0.105282		-0.003541	0.00613	0.604436	0.869594	2.17229
A341V_G357R	-0.101288641	0.032210865	0.077684		-0.032483	0.13146	0.787402	0.840652	2.29762
S342F_G357R	-0.154279717	0.034997031	0.088267		-0.084877	0.25161	0.797985	0.788258	2.41777
S342I_G357R	-0.164561948	0.032090005	0.069735		-0.078445	0.26387	0.779453	0.79469	2.43003
Q343K_G357R	0.133117416	0.032553431	-0.051157		-0.019177	0.06409	0.658561	0.853958	2.23025
Q343L_G357R	-0.147654908	0.03303782	0.034952		-0.0046	0.13162	0.74467	0.868535	2.29778
Q344K_G357R	0.100638003	0.032632661	-0.034176		-0.014229	0.05767	0.675542	0.858906	2.22383
Q344L_G357R	-0.099436591	0.030500938	0.023301		-0.115696	0.2557	0.733019	0.757439	2.42186
N345Y_G357R	-0.096178135	0.027365698	0.021197		-0.053654	0.21003	0.730915	0.819481	2.37619
Q354L_G357R	-0.100544603	0.023544379	0		-0.05839	0.16107	0.709718	0.814745	2.32723
S332C_G357S	-0.126423924	0.033461158	0.123862		-0.019787	0.06266	0.83358	0.853348	2.22882
S332I_G357S	-0.101497145	0.021806081	0.20031		-0.034593	0.0537	0.910028	0.838542	2.21986
S332R_G357S	0.117790059	0.022839038	-0.123178		-0.051154	0.15229	0.58654	0.821981	2.31845
S332T_G357S	-0.108425762	0.028772103	0.052264		-0.055532	0.17029	0.761982	0.817603	2.33645
S333I_G357S	-0.171555548	0.029171686	0.122037		0.023552	-0.16282	0.831755	0.896687	2.00334
S333N_G357S	0.116638367	0.026359177	-0.028259		0.004636	0.02812	0.681459	0.877771	2.19428
S333R_G357S	0.161169242	0.024044543	-0.123178		0.008388	0.01523	0.58654	0.881523	2.18139
W334C_G357S	0.141020443	0.029144986	-0.024935		-0.035758	0.08066	0.684783	0.837377	2.24682
W334G_G357S	0.13282419	0.035169382	-0.158234		0.04063	-0.31818	0.551484	0.913765	1.84798
W334R_G357S	0.145700791	0.028558925	-0.271975		0.018471	-0.13979	0.437743	0.891606	2.02637
W334S_G357S	0.154175508	0.038725694	-0.148798		0.030497	-0.25314	0.56092	0.903632	1.91302
G335A_G357S	-0.212543018	0.023652928	0.043743		-0.069932	0.11324	0.753461	0.803203	2.2794
G335C_G357S	-0.16428834	0.030487817	0.133299		-0.049045	0.06789	0.843017	0.82409	2.23405
G335V_G357S	-0.19996734	0.026772379	0.152501		-0.079196	0.14853	0.862219	0.793939	2.31469
M336I_G357S	-0.076351172	0.019967284	0.046296		-0.040238	0.08606	0.756014	0.832897	2.25222
M336K_G357S	0.179796424	0.03420587	-0.183491		-0.003983	0.09161	0.526227	0.869152	2.25777
M336R_G357S	0.16674776	0.032984816	-0.198919		-0.000441	-0.02516	0.510799	0.872694	2.141
M336T_G357S	0.159062094	0.037453055	-0.023477		-0.000141	0.01758	0.686241	0.872994	2.18374
M337K_G357S	0.123409882	0.035643899	-0.183315		-0.003029	0.07507	0.526403	0.870106	2.24123
M337R_G357S	0.213924988	0.031376117	-0.198743		-0.007522	0.08739	0.510975	0.865613	2.25355
M337T_G357S	0.112829544	0.037507847	-0.023477		-0.029593	0.10703	0.686241	0.843542	2.27319
G338A_G357S	-0.154214175	0.028363961	0.043743		-0.033232	0.15928	0.753461	0.839903	2.32544
G338C_G357S	-0.182657495	0.034181701	0.133299		-0.053212	0.19485	0.843017	0.819923	2.36101
G338D_G357S	0.159396359	0.031400902	-0.103027		-0.012274	0.16517	0.606691	0.860861	2.33133
G338S_G357S	-0.082353187	0.019541465	0.009436		-0.017141	-0.00452	0.719154	0.855994	2.16164
G338V_G357S	-0.236829355	0.025609833	0.152501		-0.069564	0.25718	0.862219	0.803571	2.42334
M339R_G357S	0.151057273	0.029302954	-0.197057		0.014517	-0.0574	0.512661	0.887652	2.10876
M339T_G357S	0.189025658	0.032006674	-0.023477		0.010139	-0.07925	0.686241	0.883274	2.08691
L340F_G357S	-0.099653387	0.02808058	0.052599		-0.021103	0.03334	0.762317	0.852032	2.1995
L340S_G357S	0.103319103	0.033123373	-0.079802		0.02792	-0.23772	0.629916	0.901055	1.92844
A341D_G357S	0.134507649	0.034222898	-0.105282		0.037965	-0.13144	0.604436	0.9111	2.03472
A341G_G357S	0.101078049	0.027792798	-0.031246		0.052	-0.25095	0.678472	0.925135	1.91521
A341V_G357S	-0.122491035	0.026521089	0.077684		-0.020312	0.15429	0.787402	0.852823	2.32045
S342I_G357S	-0.107330583	0.032139311	0.069735		-0.071716	0.20984	0.779453	0.801419	2.376
Q343E_G357S	0.111469785	0.030850989	-0.058042		-0.016841	0.06131	0.651676	0.856294	2.22747
Q343K_G357S	0.116937953	0.028704725	-0.051157		-0.035003	0.09593	0.658561	0.838132	2.26209
Q343L_G357S	-0.139033822	0.024701416	0.034952		-0.031229	0.12183	0.74467	0.841906	2.28799
Q344E_G357S	0.094435503	0.026492238	-0.038765		-0.012354	0.02962	0.670953	0.860781	2.19578
N345K_G357S	0.08209115	0.022561723	-0.011827		0.007894	-0.03514	0.697891	0.881029	2.13102
G348D_G357S	0.098236134	0.028259181	-0.000176		0.002955	0.06075	0.709542	0.87609	2.22691
S350W_G357S	-0.093693282	0.024118766	0		-0.031645	0.09317	0.709718	0.84149	2.25933
Q354E_G357S	0.082459941	0.027246279	0		-0.009454	0.04143	0.709718	0.863681	2.20759
G357S_N358I	0.085834137	0.02673671	0		-0.041283	0.15989	0.709718	0.831852	2.32605
G357S_R361K	0.066071935	0.021309467	0		-0.026683	0.12278	0.709718	0.846452	2.28894
G357S_R361S	0.081025273	0.026425749	0		-0.0308	0.08876	0.709718	0.842335	2.25492
G357S_G368D	0.085631093	0.020210884	0		-0.008816	0.07187	0.709718	0.864319	2.23803
S332C_G368S	-0.146766964	0.024273584	0.123862		-0.008722	0.06315	0.83358	0.864413	2.22931
S332I_G368S	-0.121292173	0.016967748	0.20031		-0.017967	0.00089	0.910028	0.855168	2.16705
S332R_G368S	0.123293622	0.017707969	-0.123178		-0.041438	0.13895	0.58654	0.831697	2.30511
S332T_G368S	-0.095997912	0.024778688	0.052264		-0.038119	0.1101	0.761982	0.835016	2.27626
S333C_G368S	-0.145392522	0.030367619	0.123862		-0.021409	0.10246	0.83358	0.851726	2.26862
S333I_G368S	-0.20511715	0.021241627	0.122037		0.028355	-0.21995	0.831755	0.90149	1.94621
S333N_G368S	0.093652421	0.024322896	-0.028259		0.005536	-0.0591	0.681459	0.878671	2.10706
S333R_G368S	0.153875863	0.018909161	-0.123178		0.012765	-0.0234	0.58654	0.8859	2.14276
W334C_G368S	0.167385924	0.021436936	-0.024935		-0.030051	0.08618	0.684783	0.843084	2.25234
W334G_G368S	0.177884521	0.029319826	-0.158234		0.043423	-0.32264	0.551484	0.916558	1.84352
W334R_G368S	0.144039824	0.023313866	-0.271975		0.020546	-0.11007	0.437743	0.893681	2.05609
W334S_G368S	0.215732423	0.027050335	-0.148798		0.039271	-0.32281	0.56092	0.912406	1.84335
G335A_G368S	-0.206637327	0.022804454	0.043743		-0.057006	0.05411	0.753461	0.816129	2.22027
G335C_G368S	-0.159602364	0.02207206	0.133299		-0.039332	0.04513	0.843017	0.833803	2.21129
G335V_G368S	-0.169092098	0.022823599	0.152501		-0.064132	0.145	0.862219	0.809003	2.31116
M336I_G368S	-0.096587414	0.01711912	0.046296		-0.035848	0.05581	0.756014	0.837287	2.22197
M336K_G368S	0.193138674	0.029038239	-0.183491		-0.014306	0.08753	0.526227	0.858829	2.25369
M336R_G368S	0.202546563	0.027721095	-0.198919		0.006971	-0.02905	0.510799	0.880106	2.13711
M336T_G368S	0.179056512	0.037892424	-0.023477		0.003591	-0.01674	0.686241	0.876726	2.14942
M337K_G368S	0.152125541	0.030510975	-0.183315		0.007555	-0.00516	0.526403	0.88069	2.161
M337L_G368S	-0.076098234	0.018541508	0.01736		-0.011206	0.02972	0.727078	0.861929	2.19588
M337R_G368S	0.148283247	0.029308297	-0.198743		-0.013596	0.05871	0.510975	0.859539	2.22487
M337T_G368S	0.191175755	0.034083621	-0.023477		-0.003506	0.03612	0.686241	0.869629	2.20228
G338A_G368S	-0.099119641	0.029908078	0.043743		-0.034145	0.13964	0.753461	0.83899	2.3058
G338C_G368S	-0.240204127	0.021210679	0.133299		-0.048567	0.21099	0.843017	0.824568	2.37715
G338D_G368S	0.126659016	0.023179517	-0.103027		-0.006141	0.18136	0.606691	0.866994	2.34752
G338V_G368S	-0.207620629	0.019543036	0.152501		-0.062316	0.22113	0.862219	0.810819	2.38729
M339K_G368S	0.156779262	0.031329817	-0.181629		0.002688	-0.01465	0.528089	0.875823	2.15151
M339R_G368S	0.183007045	0.025255996	-0.197057		0.003204	-0.01144	0.512661	0.876339	2.15472
M339T_G368S	0.140979177	0.03054061	-0.023477		-0.001722	0.01536	0.686241	0.871413	2.18152
L340F_G368S	-0.073360271	0.018220178	0.052599		-0.0184	0.05429	0.762317	0.854735	2.22045
L340S_G368S	0.166124875	0.026459248	-0.079802		0.026388	-0.22787	0.629916	0.899523	1.93829
A341D_G368S	0.191532547	0.025432176	-0.105282		0.043907	-0.19199	0.604436	0.917042	1.97417
A341G_G368S	0.10855232	0.021312567	-0.031246		0.055394	-0.3497	0.678472	0.928529	1.81646
A341V_G368S	-0.079177031	0.019738481	0.077684		-0.032696	0.16788	0.787402	0.840439	2.33404
S342C_G368S	-0.107392045	0.019217817	0.070778		-0.054496	0.16519	0.780496	0.818639	2.33135
S342I_G368S	-0.12456625	0.027849808	0.069735		-0.055048	0.1691	0.779453	0.818087	2.33526
Q343E_G368S	0.101243221	0.026408829	-0.058042		-0.00508	0.04576	0.651676	0.868055	2.21192
Q343K_G368S	0.118631625	0.023235575	-0.051157		-0.016387	0.07483	0.658561	0.856748	2.24099
Q343L_G368S	-0.087898018	0.023522665	0.034952		-0.031067	0.10519	0.74467	0.842068	2.27135
Q344E_G368S	0.076385396	0.022565428	-0.038765		-0.00998	0.01903	0.670953	0.863155	2.18519
Q344K_G368S	0.106487151	0.024896829	-0.034176		0.000697	-0.01246	0.675542	0.873832	2.1537
Q344L_G368S	-0.08668928	0.022928923	0.023301		-0.068535	0.22297	0.733019	0.8046	2.38913
N345D_G368S	0.07976956	0.025563571	-0.012608		-0.003541	0.02399	0.69711	0.869594	2.19015
N345I_G368S	-0.080648581	0.022399415	0.021471		-0.004603	0.09718	0.731189	0.868532	2.26334
N345K_G368S	0.094198751	0.018903669	-0.011827		0.000636	-0.00297	0.697891	0.873771	2.16319
N345Y_G368S	-0.104322996	0.020983525	0.021197		0.010571	-0.03161	0.730915	0.883706	2.13455
Q346E_G368S	0.083686716	0.022247087	-0.001862		0.00022	0.02449	0.707856	0.873355	2.19065
Q346K_G368S	0.086238817	0.024041114	-0.001862		-0.019883	0.00299	0.707856	0.853252	2.16915
S347L_G368S	-0.070182226	0.021418734	0		0.01121	-0.08524	0.709718	0.884345	2.08092
G348D_G368S	0.089056274	0.018998173	-0.000176		0.004497	0.0431	0.709542	0.877632	2.20926
S350W_G368S	-0.067685895	0.021694026	0		-0.017925	0.08842	0.709718	0.85521	2.25458
G351D_G368S	0.105440565	0.022009795	0		-0.018474	0.02417	0.709718	0.854661	2.19033
N352K_G368S	0.068984637	0.020237709	0		-0.025625	0.08562	0.709718	0.84751	2.25178
N353D_G368S	0.0805671	0.02594273	0		-0.018335	0.03817	0.709718	0.8548	2.20433
Q354E_G368S	0.102625655	0.023969875	0		-0.008987	0.04128	0.709718	0.864148	2.20744
N358D_G368S	0.09215062	0.023490041	0		-0.001138	-0.00834	0.709718	0.871997	2.15782
M359I_G368S	0.047929286	0.014194074	0		-0.040677	0.16708	0.709718	0.832458	2.33324
R361K_G368S	0.064906902	0.019034606	0		-0.053158	0.14873	0.709718	0.819977	2.31489
R361S_G368S	0.070799548	0.018363592	0		-0.054677	0.14014	0.709718	0.818458	2.3063
R361T_G368S	0.092796133	0.026042763	0		-0.014051	0.04143	0.709718	0.859084	2.20759
F367L_G368S	0.050968146	0.016225327	0		0.00701	-0.05134	0.709718	0.880145	2.11482
G368S_S369Y	-0.087200023	0.018346092	0		-0.053051	0.14708	0.709718	0.820084	2.31324
G368S_N372D	0.069571947	0.021317143	0		-0.002225	0.01122	0.709718	0.87091	2.17738
G296E_M311V	0.077813985	0.025912899	0.028853		-0.05999	0.10207	0.738571	0.813145	2.26823
G298S_M311V	-0.067781213	0.017047012	0.028853		-0.052596	0.09457	0.738571	0.820539	2.26073
N301K_M311V	0.06962636	0.017226661	0.028853		-0.059777	0.10294	0.738571	0.813358	2.2691
N302K_M311V	0.060165053	0.01856424	0.028853		-0.059338	0.08399	0.738571	0.813797	2.25015
Q303E_M311V	0.079086987	0.023330106	0.028853		-0.056829	0.08661	0.738571	0.816306	2.25277
Q303K_M311V	0.09009702	0.025968285	0.028853		-0.058051	0.06838	0.738571	0.815084	2.23454
G304D_M311V	0.070701974	0.02254237	0.028853		-0.057096	0.09714	0.738571	0.816039	2.2633
N306K_M311V	0.085471212	0.023289531	0.028677		-0.062503	0.12828	0.738395	0.810632	2.29444
N306Y_M311V	-0.108387683	0.029711286	0.028853		-0.05637	0.02764	0.738571	0.816765	2.1938
M307K_M311V	0.125620788	0.034734208	0.028101		-0.068038	0.05576	0.737819	0.805097	2.22192
M307R_M311V	0.072690235	0.020729985	0.028101		-0.072745	0.0759	0.737819	0.80039	2.24206
M307V_M311V	0.104329548	0.023008771	0.028853		-0.052829	-0.04846	0.738571	0.820306	2.1177
G308D_M311V	0.093822661	0.027855686	0.026991		-0.040625	0.02416	0.736709	0.83251	2.19032
G309D_M311V	0.091307589	0.029788663	0.013556		-0.064487	0.10336	0.723274	0.808648	2.26952
G309V_M311V	-0.070430657	0.017037193	0.050638		-0.026851	0.03909	0.760356	0.846284	2.20525
G310E_M311V	0.086696072	0.016596529	-0.003917		-0.0658	0.1082	0.705801	0.807335	2.27436
G310R_M311V	0.075548246	0.014877336	-0.003736		-0.05127	0.00893	0.705982	0.821865	2.17509
G310V_M311V	-0.104721887	0.018665535	0.072424		-0.066174	-0.00389	0.782142	0.806961	2.16227
G310W_M311V	-0.191405423	0.022479603	0.074062		-0.094887	0.05392	0.78378	0.778248	2.22008
M311V_N312I	-0.205328585	0.018466094	0.114736		-0.113725	0.08475	0.824454	0.75941	2.25091
M311V_N312K	0.143799612	0.029028451	-0.016541		-0.091309	0.09357	0.693177	0.781826	2.25973
M311V_N312Y	-0.203005875	0.016524702	0.113643		-0.105458	0.05493	0.823361	0.767677	2.22109
M311V_F313C	0.093306823	0.025850468	0.006992		-0.067093	0.0494	0.71671	0.806042	2.21556
M311V_F313L	0.078803234	0.019180198	-0.01498		-0.053138	0.18633	0.694738	0.819997	2.35249
M311V_F313S	0.184402294	0.030592634	-0.081482		0.03503	-0.30038	0.628236	0.908165	1.86578
M311V_F313V	0.113786921	0.020055454	0.020707		-0.032203	0.02052	0.730425	0.840932	2.18668
M311V_F313Y	0.087675251	0.027040054	0.004322		-0.024306	-0.00576	0.71404	0.848829	2.1604
M311V_G314D	0.15406213	0.025449864	-0.059629		-0.084609	0.20552	0.650089	0.788526	2.37168
M311V_G314V	-0.210345348	0.013108383	0.159568		-0.053625	0.03839	0.869286	0.81951	2.20455
M311V_A315E	0.187885838	0.02350774	-0.049132		-0.08369	0.13828	0.660586	0.789445	2.30444
M311V_A315S	0.087663981	0.022598725	0.072819		-0.015303	0.06148	0.782537	0.857832	2.22764
M311V_A315V	-0.076642176	0.020750672	0.13761		-0.074729	0.05436	0.847328	0.798406	2.22052
M311V_F316C	0.166930795	0.027294494	-0.001753		-0.073461	0.09313	0.707965	0.799674	2.25929
M311V_F316I	0.068903545	0.019729016	-0.003578		-0.059374	0.14275	0.70614	0.813761	2.30891
M311V_F316L	0.10139388	0.025159564	-0.032513		-0.026983	0.09791	0.677205	0.846152	2.26407
M311V_F316S	0.260646322	0.038454368	-0.125615		0.02722	-0.19638	0.584103	0.900355	1.96978
M311V_S317C	-0.081883364	0.018507198	0.152715		-0.086638	0.05758	0.862433	0.786497	2.22374
M311V_S317I	-0.167461726	0.020268521	0.15089		-0.08997	0.08615	0.860608	0.783165	2.25231
M311V_S317R	0.063402244	0.018097035	-0.094149		-0.08969	0.05039	0.615569	0.783445	2.21655
M311V_I318M	0.089138939	0.026478631	-0.017444		0.015846	-0.24981	0.692274	0.888981	1.91635
M311V_I318N	0.233737904	0.031907935	-0.121443		0.0239	-0.19478	0.588275	0.897035	1.97138
M311V_I318S	0.225745678	0.024793797	-0.093185		0.021736	-0.21669	0.616533	0.894871	1.94947
M311V_I318T	0.212878131	0.035821705	-0.04092		-0.035687	0.04312	0.668798	0.837448	2.20928
M311V_I318V	0.092968903	0.024427995	0.04988		-0.05059	0.09639	0.759598	0.822545	2.26255
M311V_N319D	0.134615746	0.027362318	-0.056103		-0.081993	0.04997	0.653615	0.791142	2.21613
M311V_N319I	-0.182721902	0.020379394	0.179149		-0.027541	-0.04165	0.888867	0.845594	2.12451
M311V_N319K	0.200868195	0.033440778	-0.050638		-0.067448	0.08337	0.65908	0.805687	2.24953
M311V_N319Y	-0.17519501	0.018361035	0.177236		-0.078532	0.0366	0.886954	0.794603	2.20276
M311V_P320A	-0.203360065	0.018478525	0.093236		-0.060264	0.08716	0.802954	0.812871	2.25332
M311V_P320L	-0.182060011	0.016594818	0.230305		-0.075403	0.11928	0.940023	0.797732	2.28544
M311V_P320Q	-0.162162497	0.020593418	0.070476		-0.041216	0.06707	0.780194	0.831919	2.23323
M311V_P320R	-0.147301682	0.019401909	-0.064248		-0.062141	0.09729	0.64547	0.810994	2.26345
M311V_P320S	-0.173860308	0.022624586	0.05893		-0.023261	0.02056	0.768648	0.849874	2.18672
M311V_P320T	-0.199172484	0.016876298	0.111194		-0.0775	0.12962	0.820912	0.795635	2.29578
M311V_A321D	0.212969931	0.034888837	-0.118669		-0.048674	0.09923	0.591049	0.824461	2.26539
M311V_A321S	0.107884857	0.027599779	-0.005454		-0.024012	0.10603	0.704264	0.849123	2.27219
M311V_A321T	0.060117678	0.017779229	0.04681		-0.07348	0.1173	0.756528	0.799655	2.28346
M311V_A321V	-0.08596955	0.020859225	0.13761		-0.099122	0.18077	0.847328	0.774013	2.34693
M311V_M322R	0.281746608	0.034418214	-0.170066		-0.039454	0.09145	0.539652	0.833681	2.25761
M311V_M323T	0.280706	0.046509039	0.005376		-0.054516	0.07108	0.715094	0.818619	2.23724
M311V_A324P	0.211355625	0.032465613	-0.035531		-0.027767	0.05861	0.674187	0.845368	2.22477
M311V_A324S	0.09547104	0.025885294	-0.005454		0.011888	-0.14733	0.704264	0.885023	2.01883
M311V_A324T	0.080457771	0.01596282	0.04681		-0.070296	0.11421	0.756528	0.802839	2.28037
M311V_A324V	-0.184559039	0.016409733	0.13761		-0.041541	0.08779	0.847328	0.831594	2.25395
M311V_A325D	-0.103788415	0.012052232	-0.118669		-0.041322	0.06326	0.591049	0.831813	2.22942
M311V_A325T	-0.048436317	0.01469652	0.04681		-0.069083	0.1345	0.756528	0.804052	2.30066
M311V_A325V	-0.150532053	0.01332366	0.13761		-0.038216	0.05156	0.847328	0.834919	2.21772
M311V_A326D	0.264770091	0.0393543	-0.118669		-0.071238	0.16336	0.591049	0.801897	2.32952
M311V_A326P	0.156556405	0.0338909	-0.035531		-0.007067	-0.00166	0.674187	0.866068	2.1645
M311V_A326T	0.064102987	0.015877835	0.04681		-0.0701	0.1267	0.756528	0.803035	2.29286
M311V_A326V	-0.077151813	0.016168525	0.13761		-0.047067	0.08863	0.847328	0.826068	2.25479
M311V_Q327E	0.21450387	0.037500208	-0.106507		-0.073348	0.17967	0.603211	0.799787	2.34583
M311V_Q327H	-0.18732307	0.01698373	0.045832		-0.042606	0.0681	0.75555	0.830529	2.23426
M311V_Q327L	-0.21087653	0.014560768	0.110408		-0.049648	0.13759	0.820126	0.823487	2.30375
M311V_Q327P	0.243895781	0.038392581	-0.012771		0.00522	-0.03231	0.696947	0.878355	2.13385
M311V_Q327R	0.118315907	0.026815693	-0.105871		-0.035458	0.07646	0.603847	0.837677	2.24262
M311V_A328V	-0.218356185	0.014693866	0.13761		-0.040029	-0.01025	0.847328	0.833106	2.15591
M311V_A329E	0.278792343	0.045952564	-0.129267		-0.042	0.06323	0.580451	0.831135	2.22939
M311V_A329G	0.206349793	0.026319214	-0.014891		0.044881	-0.3445	0.694827	0.918016	1.82166
M311V_A329P	0.210087429	0.033978488	-0.035531		0.023907	-0.13976	0.674187	0.897042	2.0264
M311V_A329T	-0.145032968	0.014220783	0.04681		-0.063906	0.04519	0.756528	0.809229	2.21135
M311V_L330Q	0.246049494	0.035529822	-0.052703		0.006707	-0.06537	0.657015	0.879842	2.10079
M311V_Q331E	0.191039971	0.033509906	-0.106507		-0.06828	0.11768	0.603211	0.804855	2.28384
M311V_Q331K	0.173777921	0.036286066	-0.090444		-0.080306	0.10879	0.619274	0.792829	2.27495
M311V_Q331P	0.189149485	0.029319224	-0.012771		-0.020077	0.0025	0.696947	0.853058	2.16866
M311V_Q331R	0.070816332	0.021130255	-0.105871		-0.05848	0.07199	0.603847	0.814655	2.23815
S332I_M337V	-0.172735531	0.022829455	0.267633		-0.01107	0.06875	0.977351	0.862065	2.23491
S332R_M337V	0.120617069	0.028956017	-0.055854		-0.032748	0.10278	0.653864	0.840387	2.26894
S333I_M337V	-0.167091967	0.033396736	0.18936		-0.033141	0.12845	0.899078	0.839994	2.29461
S333N_M337V	0.101194801	0.032039895	0.039064		-0.0253	0.06817	0.748782	0.847835	2.23433
S333R_M337V	0.158145534	0.028537103	-0.055854		-0.024545	0.13581	0.653864	0.84859	2.30197
W334G_M337V	0.133982338	0.040576518	-0.090911		0.019484	-0.26165	0.618807	0.892619	1.90451
W334R_M337V	0.193802508	0.033316713	-0.204652		0.00742	-0.13341	0.505066	0.880555	2.03275
W334S_M337V	0.184392143	0.038976855	-0.081475		0.017688	-0.27142	0.628243	0.890823	1.89474
G335V_M337V	-0.215684861	0.031152856	0.219824		-0.107138	0.13532	0.929542	0.765997	2.30148
M336K_M337V	0.195472745	0.039749797	-0.116168		-0.033438	0.16393	0.59355	0.839697	2.33009
M336R_M337V	0.152421296	0.033821601	-0.131595		-0.043467	0.21127	0.578123	0.829668	2.37743
M337V_G338C	-0.146291058	0.033464475	0.200622		-0.067251	0.22612	0.91034	0.805884	2.39228
M337V_G338D	0.137032859	0.036297922	-0.035704		-0.027964	0.14212	0.674014	0.845171	2.30828
M337V_G338V	-0.213466444	0.025945249	0.219824		-0.085703	0.24572	0.929542	0.787432	2.41188
M337V_M339I	-0.109156534	0.020085251	0.113619		-0.042519	0.05865	0.823337	0.830616	2.22481
M337V_M339K	0.1642023	0.042623214	-0.114306		-0.007712	0.08101	0.595412	0.865423	2.24717
M337V_L340F	-0.176835485	0.023214729	0.119922		-0.033122	0.08258	0.82964	0.840013	2.24874
M337V_S342C	-0.135981404	0.028679786	0.138101		-0.06369	0.1899	0.847819	0.809445	2.35606
M337V_S342I	-0.159653187	0.037328533	0.137058		-0.062425	0.1603	0.846776	0.81071	2.32646
M337V_S342R	0.103944382	0.026979396	-0.003034		-0.057032	0.1622	0.706684	0.816103	2.32836
M337V_Q343E	0.10608169	0.030636603	0.009282		-0.038367	0.05512	0.719	0.834768	2.22128
M337V_Q344L	-0.13068125	0.029951059	0.090625		-0.065132	0.15749	0.800343	0.808003	2.32365
M337V_N345K	0.106822159	0.027771748	0.055496		-0.019906	0.08002	0.765214	0.853229	2.24618
S332I_M359V	-0.161816117	0.025230585	0.20031		-0.037893	0.10138	0.910028	0.835242	2.26754
S333I_M359V	-0.1346258	0.034054969	0.122037		0.016088	-0.06027	0.831755	0.889223	2.10589
S333N_M359V	0.112396481	0.032200839	-0.028259		-0.000677	0.06356	0.681459	0.872458	2.22972
S333R_M359V	0.141649686	0.02996251	-0.123178		0.009355	0.00628	0.58654	0.88249	2.17244
W334C_M359V	0.135061894	0.038121712	-0.024935		-0.051193	0.14174	0.684783	0.821942	2.3079
W334G_M359V	0.168112775	0.040277555	-0.158234		0.038855	-0.30284	0.551484	0.91199	1.86332
W334R_M359V	0.188831622	0.031342927	-0.271975		0.026362	-0.16202	0.437743	0.899497	2.00414
G335V_M359V	-0.175796761	0.035572544	0.152501		-0.048709	0.12904	0.862219	0.824426	2.2952
M336T_M359V	0.194712049	0.040537392	-0.023477		0.00053	0.0547	0.686241	0.873665	2.22086
M337K_M359V	0.201068144	0.032325252	-0.183315		-0.017929	0.15037	0.526403	0.855206	2.31653
M337T_M359V	0.194282388	0.039364593	-0.023477		-0.026722	0.12632	0.686241	0.846413	2.29248
G338C_M359V	-0.187360437	0.026391508	0.133299		-0.050877	0.2195	0.843017	0.822258	2.38566
G338D_M359V	0.117074679	0.031713489	-0.103027		-0.004745	0.12566	0.606691	0.86839	2.29182
G338V_M359V	-0.202641891	0.025141599	0.152501		-0.066925	0.2373	0.862219	0.80621	2.40346
A341D_M359V	0.155595397	0.035643403	-0.105282		0.008662	0.10108	0.604436	0.881797	2.26724
A341P_M359V	0.126515732	0.036344649	-0.045989		0.038617	-0.17009	0.663729	0.911752	1.99607
Q343E_M359V	0.141108713	0.034367621	-0.058042		-0.024477	0.10435	0.651676	0.848658	2.27051
Q343K_M359V	0.111073524	0.035126753	-0.051157		-0.014303	0.09569	0.658561	0.858832	2.26185
Q344L_M359V	-0.107981075	0.034580538	0.023301		-0.124935	0.27489	0.733019	0.7482	2.44105
M359V_R361K	0.083092823	0.024288969	0		-0.029938	0.08809	0.709718	0.843197	2.25425
M359V_A366D	0.108751129	0.03377996	0		-0.023841	0.1261	0.709718	0.849294	2.29226
M359V_F367L	0.079893856	0.024686866	0		0.001059	0.04631	0.709718	0.874194	2.21247
M359V_G368D	0.066594627	0.020312767	0		-0.020225	0.07921	0.709718	0.85291	2.24537
S332G_N345K	0.11137702	0.031785513	-0.021264		0.003884	0.04182	0.688454	0.877019	2.20798
S332I_N345K	-0.100630664	0.021259906	0.188484		-0.024422	-0.04927	0.898202	0.848713	2.11689
S332N_N345K	0.097547649	0.024384987	-0.040086		0.014617	-0.10023	0.669632	0.887752	2.06593
S332R_N345K	0.112357201	0.01928559	-0.135004		-0.003812	0.0226	0.574714	0.869323	2.18876
S333I_N345K	-0.180464463	0.023269833	0.11021		0.022078	-0.18622	0.819928	0.895213	1.97994
S333N_N345K	0.166386186	0.024885312	-0.040086		0.018268	-0.09731	0.669632	0.891403	2.06885
S333R_N345K	0.167057373	0.019934872	-0.135004		0.01121	0.02009	0.574714	0.884345	2.18625
W334C_N345K	0.142598115	0.023067419	-0.036762		-0.015041	0.031	0.672956	0.858094	2.19716
W334G_N345K	0.161832441	0.034706906	-0.170061		0.051155	-0.37468	0.539657	0.92429	1.79148
W334R_N345K	0.121354055	0.027801162	-0.283802		0.041326	-0.30537	0.425916	0.914461	1.86079
W334S_N345K	0.146096136	0.034027889	-0.160625		0.043523	-0.36484	0.549093	0.916658	1.80132
W334Y_N345K	0.144010302	0.036772657	-0.0405		0.005962	0.01823	0.669218	0.879097	2.18439
G335A_N345K	-0.187945804	0.029861966	0.031916		-0.049364	0.10383	0.741634	0.823771	2.26999
G335D_N345K	0.096262543	0.024472834	-0.113751		-0.021383	0.12648	0.595967	0.851752	2.29264
G335V_N345K	-0.149374227	0.024913373	0.140674		-0.050264	0.12173	0.850392	0.822871	2.28789
M336K_N345K	0.19748016	0.03208482	-0.195318		0.006578	-0.06781	0.5144	0.879713	2.09835
M336R_N345K	0.160138341	0.031614598	-0.210745		0.013362	-0.05036	0.498973	0.886497	2.1158
M336T_N345K	0.181714861	0.027407528	-0.035304		0.002565	0.00705	0.674414	0.8757	2.17321
M336V_N345K	0.091125884	0.025086066	0.055496		-0.01367	0.13327	0.765214	0.859465	2.29943
M337K_N345K	0.178585886	0.033641613	-0.195142		0.017559	-0.14279	0.514576	0.890694	2.02337
M337R_N345K	0.180441294	0.027414978	-0.21057		-0.013745	0.09132	0.499148	0.85939	2.25748
M337T_N345K	0.161582075	0.031541811	-0.035304		6.5e-05	-0.03392	0.674414	0.8732	2.13224
M337V_N345K	0.106822159	0.027771748	0.055496		-0.019906	0.08002	0.765214	0.853229	2.24618
G338C_N345K	-0.141039624	0.023565765	0.121472		-0.021041	0.23114	0.83119	0.852094	2.3973
G338D_N345K	0.134789681	0.02293655	-0.108909		0.00742	0.08663	0.600809	0.880555	2.25279
G338V_N345K	-0.161786194	0.025057833	0.140674		-0.036332	0.15022	0.850392	0.836803	2.31638
M339K_N345K	0.16476731	0.030750904	-0.193456		0.020691	-0.12332	0.516262	0.893826	2.04284
M339R_N345K	0.163500979	0.031766509	-0.208884		0.006955	-0.03415	0.500834	0.88009	2.13201
M339T_N345K	0.156622549	0.031969924	-0.035304		0.029726	-0.0739	0.674414	0.902861	2.09226
M339V_N345K	0.099684722	0.029161826	0.055496		-0.033787	0.09652	0.765214	0.839348	2.26268
L340S_N345K	0.173047909	0.032470481	-0.091629		0.017581	-0.19409	0.618089	0.890716	1.97207
L340V_N345K	0.134721478	0.030647461	0.030998		0.0073	-0.02857	0.740716	0.880435	2.13759
A341D_N345K	0.162246476	0.025958586	-0.108055		0.053107	-0.24442	0.601663	0.926242	1.92174
A341P_N345K	0.109097181	0.024802905	-0.057816		0.071168	-0.54214	0.651902	0.944303	1.62402
A341S_N345K	0.106104431	0.030509721	-0.036332		0.03212	-0.14937	0.673386	0.905255	2.01679
A341T_N345K	0.075793223	0.024083472	0.001		0.030136	-0.10011	0.710718	0.903271	2.06605
A341V_N345K	-0.061237883	0.019188008	0.065857		-0.024161	0.12714	0.775575	0.848974	2.2933
S342G_N345K	0.090903272	0.02583699	-0.017219		-0.00378	0.00123	0.692499	0.869355	2.16739
S342N_N345K	0.081487829	0.020487229	-0.027975		-0.00069	-0.02098	0.681743	0.872445	2.14518
S342R_N345K	0.085112132	0.016006602	-0.082184		-0.035464	0.10376	0.627534	0.837671	2.26992
Q343E_N345K	0.0734595	0.022884484	-0.060815		0.016055	-0.11778	0.648903	0.88919	2.04838
Q343K_N345K	0.103953447	0.021475581	-0.062984		0.002788	0.00726	0.646734	0.875923	2.17342
Q343L_N345K	-0.088058278	0.029208962	0.023125		-0.029077	0.11948	0.732843	0.844058	2.28564
Q343P_N345K	0.117144619	0.034365196	-0.029666		0.025068	-0.15915	0.680052	0.898203	2.00701
Q343R_N345K	0.072971834	0.023152118	-0.069596		0.000584	0.03342	0.640122	0.873719	2.19958
Q344E_N345K	0.101145465	0.023724453	-0.041538		-0.012609	0.05554	0.66818	0.860526	2.2217
Q344K_N345K	0.107377478	0.029655687	-0.046002		0.01102	-0.03834	0.663716	0.884155	2.12782
Q344L_N345K	-0.118226656	0.025451106	0.011475		-0.063564	0.1744	0.721193	0.809571	2.34056
Q344R_N345K	0.087493852	0.02742616	-0.05041		0.007691	-0.09063	0.659308	0.880826	2.07553
N345K_Q346E	0.098278161	0.026214136	-0.009965		0.009007	-0.0821	0.699753	0.882142	2.08406
N345K_Q346K	0.121172951	0.024166205	-0.013689		-0.0048	0.05297	0.696029	0.868335	2.21913
N345K_Q346R	0.093637085	0.028825826	-0.013689		-0.011158	0.06931	0.696029	0.861977	2.23547
N345K_G348D	0.099583912	0.01853017	-0.011651		-0.005045	0.0652	0.698067	0.86809	2.23136
N345K_G348R	0.078106976	0.024384006	-0.012003		0.002994	0.01723	0.697715	0.876129	2.18339
N345K_G348S	0.081986856	0.023072831	-0.011827		0.021223	-0.08086	0.697891	0.894358	2.0853
N345K_P349A	0.086855645	0.026020853	-0.011827		-0.010054	-0.00186	0.697891	0.863081	2.1643
N345K_P349Q	0.08518081	0.022304823	-0.011827		-0.020419	0.02717	0.697891	0.852716	2.19333
N345K_P349S	0.093276871	0.022199166	-0.011827		-0.026025	0.02674	0.697891	0.84711	2.1929
N345K_P349T	0.07618569	0.023639218	-0.011827		-0.004625	0.01124	0.697891	0.86851	2.1774
N345K_G351D	0.084329191	0.023209047	-0.011827		0.002168	-0.01097	0.697891	0.875303	2.15519
N345K_N352D	0.129547726	0.029935937	-0.011827		-0.003554	-0.00198	0.697891	0.869581	2.16418
N345K_N352K	0.088642699	0.022596933	-0.011827		-0.008687	0.02481	0.697891	0.864448	2.19097
N345K_N352T	0.095400343	0.031481245	-0.011827		-0.008712	0.04886	0.697891	0.864423	2.21502
N345K_N353K	0.069209181	0.022930716	-0.011827		-0.000629	-0.03491	0.697891	0.872506	2.13125
N345K_Q354E	0.115629121	0.027084223	-0.011827		-0.008754	0.04567	0.697891	0.864381	2.21183
N345K_Q354H	0.082355556	0.023324804	-0.011827		0.000152	0.06684	0.697891	0.873287	2.233
N345K_Q354K	0.07963868	0.024957129	-0.011827		0.007855	-0.03788	0.697891	0.88099	2.12828
N345K_N355D	0.126012461	0.027757192	-0.011827		-0.0065	0.01483	0.697891	0.866635	2.18099
N345K_N355H	0.101961844	0.027507893	-0.011827		0.001146	0.03455	0.697891	0.874281	2.20071
N345K_N355K	0.105331196	0.019599135	-0.011827		0.006881	-0.06503	0.697891	0.880016	2.10113
N345K_N355S	0.093535949	0.023038433	-0.011827		-0.004925	0.02482	0.697891	0.86821	2.19098
N345K_N355T	0.075395122	0.0222814	-0.011827		0.013939	-0.08941	0.697891	0.887074	2.07675
N345K_Q356E	0.072215364	0.022760532	-0.011827		-0.0037	0.02959	0.697891	0.869435	2.19575
N345K_Q356P	0.074383767	0.024752965	-0.011827		-0.000551	-0.0009	0.697891	0.872584	2.16526
N345K_G357D	0.07166336	0.022562766	-0.011827		-0.005067	0.04306	0.697891	0.868068	2.20922
N345K_G357S	0.08209115	0.022561723	-0.011827		0.007894	-0.03514	0.697891	0.881029	2.13102
N345K_N358D	0.132963655	0.027135942	-0.011827		-0.005741	-0.00768	0.697891	0.867394	2.15848
N345K_N358K	0.101191939	0.021261106	-0.011827		-0.002554	-0.015	0.697891	0.870581	2.15116
N345K_M359I	0.066097313	0.018997625	-0.011827		-0.003445	0.09807	0.697891	0.86969	2.26423
N345K_M359K	0.12370611	0.029235941	-0.011827		-0.007051	0.03255	0.697891	0.866084	2.19871
N345K_M359L	0.082349147	0.02237502	-0.011827		0.002555	0.00524	0.697891	0.87569	2.1714
N345K_M359T	0.109172499	0.027092992	-0.011827		-0.012551	0.06885	0.697891	0.860584	2.23501
N345K_Q360K	0.088813234	0.027441284	-0.011827		-0.003438	0.00539	0.697891	0.869697	2.17155
N345K_R361K	0.099264879	0.02044445	-0.011827		-0.027474	0.11264	0.697891	0.845661	2.2788
N345K_R361S	0.100022794	0.023090059	-0.011827		-0.031396	0.11567	0.697891	0.841739	2.28183
N345K_R361T	0.113177146	0.028308899	-0.011827		-0.002564	0.03654	0.697891	0.870571	2.2027
N345K_E362D	0.07228166	0.022692002	-0.011827		0.007071	-0.0887	0.697891	0.880206	2.07746
N345K_E362K	0.072156055	0.01912704	-0.011827		-0.01599	0.07023	0.697891	0.857145	2.23639
N345K_P363A	0.07326315	0.021570303	-0.011827		-0.059758	0.17141	0.697891	0.813377	2.33757
N345K_P363S	0.080384275	0.023043776	-0.011827		-0.012083	0.1065	0.697891	0.861052	2.27266
N345K_N364D	0.105040626	0.030215835	-0.011827		-0.015774	0.07359	0.697891	0.857361	2.23975
N345K_N364I	0.111501389	0.027392026	-0.011827		-0.082909	0.15408	0.697891	0.790226	2.32024
N345K_N364K	0.088527746	0.017972893	-0.011827		-0.012096	-0.00483	0.697891	0.861039	2.16133
N345K_Q365E	0.10911589	0.026510079	-0.011827		-0.009419	0.03176	0.697891	0.863716	2.19792
N345K_Q365H	0.086856039	0.021342066	-0.011827		0.004294	-0.06547	0.697891	0.877429	2.10069
N345K_Q365L	0.078338923	0.025107506	-0.011827		-0.037406	0.11911	0.697891	0.835729	2.28527
N345K_A366D	0.074382346	0.024224793	-0.011827		-0.007954	0.02293	0.697891	0.865181	2.18909
N345K_A366T	0.074965577	0.020158524	-0.011827		0.003397	-0.08177	0.697891	0.876532	2.08439
N345K_F367C	0.071867076	0.021549051	-0.011827		-0.018809	0.0395	0.697891	0.854326	2.20566
N345K_F367I	0.116034568	0.030702567	-0.011827		0.00932	-0.11713	0.697891	0.882455	2.04903
N345K_F367L	0.055753506	0.017988859	-0.011827		0.008668	-0.13771	0.697891	0.881803	2.02845
N345K_F367V	0.097874554	0.031668539	-0.011827		0.011933	-0.09207	0.697891	0.885068	2.07409
N345K_G368D	0.111488013	0.018735423	-0.011827		-0.002	0.04995	0.697891	0.871135	2.21611
N345K_G368S	0.094198751	0.018903669	-0.011827		0.000636	-0.00297	0.697891	0.873771	2.16319
N345K_S369T	0.113904986	0.032137399	-0.011827		0.004768	-0.07558	0.697891	0.877903	2.09058
N345K_G370A	0.092552954	0.029338481	-0.011827		-0.028232	0.08355	0.697891	0.844903	2.24971
N345K_G370E	0.080480935	0.018934809	-0.011827		0.000826	-0.06177	0.697891	0.873961	2.10439
N345K_G370R	0.058686936	0.018012206	-0.011827		-0.005903	0.00292	0.697891	0.867232	2.16908
N345K_G370V	0.108618329	0.026065459	-0.011827		-0.041064	0.15419	0.697891	0.832071	2.32035
N345K_N371D	0.125954463	0.025566989	-0.011827		-0.010641	0.03002	0.697891	0.862494	2.19618
N345K_N371K	0.067023285	0.022243787	-0.011827		-0.0296	0.131	0.697891	0.843535	2.29716
N345K_N371T	0.084058298	0.025178707	-0.011827		-0.019741	0.08889	0.697891	0.853394	2.25505
N345K_N372D	0.105475736	0.027141882	-0.011827		0.003175	-0.01567	0.697891	0.87631	2.15049
N345K_N372K	0.097626005	0.020782733	-0.011827		-0.013145	0.01571	0.697891	0.85999	2.18187
N345K_N372S	0.085744162	0.02552381	-0.011827		0.006136	-0.04842	0.697891	0.879271	2.11774
N345K_S373A	0.091661748	0.023328923	-0.011827		-0.027964	0.09334	0.697891	0.845171	2.2595
N345K_S373C	0.077082271	0.025397522	-0.011827		-0.040967	0.1088	0.697891	0.832168	2.27496
N345K_S373T	0.084806804	0.023901183	-0.011827		-0.025677	0.11386	0.697891	0.847458	2.28002
N345K_S373Y	0.075563577	0.025170381	-0.011827		-0.036845	0.10398	0.697891	0.83629	2.27014
S332C_N352S	-0.169002345	0.031103826	0.123862		0.00621	-0.012	0.83358	0.879345	2.15416
S332I_N352S	-0.163935027	0.026520252	0.20031		-0.003761	-0.08522	0.910028	0.869374	2.08094
S332R_N352S	0.118978331	0.029845186	-0.123178		-0.030254	0.10898	0.58654	0.842881	2.27514
S332T_N352S	-0.156184142	0.027790931	0.052264		-0.028141	0.11452	0.761982	0.844994	2.28068
S333I_N352S	-0.159319699	0.031654774	0.122037		0.010584	-0.0759	0.831755	0.883719	2.09026
S333R_N352S	0.164663	0.028863958	-0.123178		0.014988	-0.02091	0.58654	0.888123	2.14525
W334C_N352S	0.14469121	0.031211692	-0.024935		-0.035212	0.09625	0.684783	0.837923	2.26241
W334G_N352S	0.152236787	0.03525243	-0.158234		0.042881	-0.33255	0.551484	0.916016	1.83361
W334S_N352S	0.179695422	0.04057034	-0.148798		0.029462	-0.23634	0.56092	0.902597	1.92982
G335C_N352S	-0.168936083	0.032425634	0.133299		-0.049232	0.01164	0.843017	0.823903	2.1778
G335V_N352S	-0.110997993	0.033369583	0.152501		-0.082441	0.11485	0.862219	0.790694	2.28101
M336R_N352S	0.15779187	0.041656589	-0.198919		0.00451	-0.05878	0.510799	0.877645	2.10738
M336T_N352S	0.165874846	0.037686552	-0.023477		6.8e-05	-0.00299	0.686241	0.873203	2.16317
M337K_N352S	0.154252532	0.040872398	-0.183315		-0.006693	0.05336	0.526403	0.866442	2.21952
M337T_N352S	0.151800227	0.036607097	-0.023477		-0.00818	0.04994	0.686241	0.864955	2.2161
G338D_N352S	0.114630765	0.029309112	-0.103027		-0.015651	0.19543	0.606691	0.857484	2.36159
G338V_N352S	-0.182212235	0.02814347	0.152501		-0.075103	0.25918	0.862219	0.798032	2.42534
M339K_N352S	0.185409178	0.038008589	-0.181629		-0.00548	0.0017	0.528089	0.867655	2.16786
M339T_N352S	0.222359186	0.041470863	-0.023477		0.016159	-0.08069	0.686241	0.889294	2.08547
L340S_N352S	0.198517378	0.040516665	-0.079802		0.02421	-0.23211	0.629916	0.897345	1.93405
A341D_N352S	0.153604628	0.038617657	-0.105282		0.029017	-0.13166	0.604436	0.902152	2.0345
A341V_N352S	-0.188430647	0.023018084	0.077684		-0.038896	0.19195	0.787402	0.834239	2.35811
Q343E_N352S	0.121756898	0.029463841	-0.058042		-0.022941	0.081	0.651676	0.850194	2.24716
Q343L_N352S	-0.169438238	0.032627979	0.034952		-0.030716	0.13427	0.74467	0.842419	2.30043
S350W_N352S	-0.104590714	0.029280354	0		-0.021635	0.04557	0.709718	0.8515	2.21173
N352S_R361S	0.102890589	0.030470561	0		-0.029609	0.08616	0.709718	0.843526	2.25232
N352S_Q365K	-0.079092901	0.026069504	0		-0.017145	-0.01097	0.709718	0.85599	2.15519
N352S_G370R	-0.078034089	0.02344934	0		0.007065	-0.03158	0.709718	0.8802	2.13458
S332I_N352T	-0.131007278	0.033284004	0.20031		-0.028206	0.05359	0.910028	0.844929	2.21975
S332R_N352T	0.11304274	0.036260871	-0.123178		-0.040635	0.14961	0.58654	0.8325	2.31577
S333C_N352T	-0.173713511	0.025195544	0.123862		-0.0345	0.12522	0.83358	0.838635	2.29138
S333R_N352T	0.193132581	0.036501907	-0.123178		0.007004	-0.03479	0.58654	0.880139	2.13137
W334C_N352T	0.13913574	0.038128447	-0.024935		-0.025758	0.08324	0.684783	0.847377	2.2494
W334R_N352T	0.168156917	0.035914759	-0.271975		0.021778	-0.14427	0.437743	0.894913	2.02189
G335A_N352T	-0.173137499	0.033207132	0.043743		-0.053058	0.07991	0.753461	0.820077	2.24607
M337K_N352T	0.154628806	0.042451234	-0.183315		-0.004245	0.05104	0.526403	0.86889	2.2172
M339R_N352T	0.18629879	0.041323089	-0.197057		0.005594	-0.10136	0.512661	0.878729	2.0648
M339T_N352T	0.178859808	0.042663946	-0.023477		0.008826	-0.12252	0.686241	0.881961	2.04364
L340F_N352T	-0.109163051	0.028281344	0.052599		-0.016858	0.0673	0.762317	0.856277	2.23346
L340S_N352T	0.151952372	0.037670151	-0.079802		0.024197	-0.23239	0.629916	0.897332	1.93377
A341D_N352T	0.147440377	0.034578846	-0.105282		0.039639	-0.14187	0.604436	0.912774	2.02429
A341V_N352T	-0.092309529	0.029187834	0.077684		-0.034193	0.15193	0.787402	0.838942	2.31809
S342I_N352T	-0.120249874	0.026354397	0.069735		-0.048751	0.17281	0.779453	0.824384	2.33897
Q343L_N352T	-0.20266196	0.027387897	0.034952		-0.048454	0.08524	0.74467	0.824681	2.2514
Q344L_N352T	-0.115187298	0.030627426	0.023301		-0.068632	0.19204	0.733019	0.804503	2.3582
N345K_N352T	0.095400343	0.031481245	-0.011827		-0.008712	0.04886	0.697891	0.864423	2.21502
S332C_P363A	-0.142826447	0.033232599	0.123862		-0.027177	0.14046	0.83358	0.845958	2.30662
S332I_P363A	-0.086721344	0.024050452	0.20031		-0.046564	0.10591	0.910028	0.826571	2.27207
S332K_P363A	0.186683017	0.040958715	-0.10775		-0.07989	0.18723	0.601968	0.793245	2.35339
S332R_P363A	0.074736941	0.021017634	-0.123178		-0.067245	0.1805	0.58654	0.80589	2.34666
S333C_P363A	-0.136942239	0.033000979	0.123862		-0.052703	0.18223	0.83358	0.820432	2.34839
S333I_P363A	-0.188714901	0.025958492	0.122037		-0.02339	0.12611	0.831755	0.849745	2.29227
S333N_P363A	0.092763375	0.028276844	-0.028259		-0.046161	0.16046	0.681459	0.826974	2.32662
S333R_P363A	0.145173901	0.02573981	-0.123178		-0.029964	0.16762	0.58654	0.843171	2.33378
W334C_P363A	0.140225749	0.02900947	-0.024935		-0.080906	0.19007	0.684783	0.792229	2.35623
W334G_P363A	0.217977593	0.038091	-0.158234		0.035371	-0.2719	0.551484	0.908506	1.89426
W334R_P363A	0.190891262	0.029817265	-0.271975		0.014755	-0.05947	0.437743	0.88789	2.10669
W334S_P363A	0.137849662	0.032695725	-0.148798		0.03672	-0.269	0.56092	0.909855	1.89716
G335C_P363A	-0.135971868	0.028277718	0.133299		-0.085048	0.17112	0.843017	0.788087	2.33728
G335D_P363A	0.085150954	0.024390249	-0.103778		-0.085012	0.16858	0.60594	0.788123	2.33474
G335V_P363A	-0.174827137	0.029743859	0.152501		-0.077906	0.13351	0.862219	0.795229	2.29967
M336K_P363A	0.129033708	0.04105903	-0.183491		-0.014548	0.10476	0.526227	0.858587	2.27092
M336R_P363A	0.16989935	0.035842447	-0.198919		-0.013951	0.0524	0.510799	0.859184	2.21856
M337I_P363A	-0.085606149	0.015943375	0.046296		-0.069187	0.13275	0.756014	0.803948	2.29891
M337K_P363A	0.185393061	0.035097182	-0.183315		-0.036341	0.12263	0.526403	0.836794	2.28879
M337R_P363A	0.184632308	0.038832369	-0.198743		-0.021377	0.0996	0.510975	0.851758	2.26576
M337T_P363A	0.19851076	0.043016276	-0.023477		-0.045306	0.19616	0.686241	0.827829	2.36232
G338A_P363A	-0.168931721	0.031353083	0.043743		-0.064516	0.25832	0.753461	0.808619	2.42448
G338C_P363A	-0.17527761	0.032351394	0.133299		-0.067109	0.28239	0.843017	0.806026	2.44855
G338D_P363A	0.097291542	0.031890169	-0.103027		-0.056038	0.19903	0.606691	0.817097	2.36519
G338V_P363A	-0.169135465	0.029349931	0.152501		-0.078238	0.27467	0.862219	0.794897	2.44083
M339K_P363A	0.14916837	0.036078177	-0.181629		-0.015919	0.14611	0.528089	0.857216	2.31227
M339R_P363A	0.126624368	0.037180071	-0.197057		-0.009035	0.12773	0.512661	0.8641	2.29389
M339T_P363A	0.149503837	0.039213004	-0.023477		0.006184	0.05174	0.686241	0.879319	2.2179
L340S_P363A	0.148101701	0.040190082	-0.079802		-0.013848	0.00369	0.629916	0.859287	2.16985
A341D_P363A	0.164200674	0.03146206	-0.105282		-0.02679	0.1306	0.604436	0.846345	2.29676
A341G_P363A	0.129375949	0.026203731	-0.031246		0.005017	-0.08266	0.678472	0.878152	2.0835
A341P_P363A	0.114396841	0.031808852	-0.045989		0.024536	-0.03522	0.663729	0.897671	2.13094
A341V_P363A	-0.121806697	0.027867905	0.077684		-0.067793	0.23404	0.787402	0.805342	2.4002
S342I_P363A	-0.147463255	0.030155751	0.069735		-0.126138	0.27094	0.779453	0.746997	2.4371
Q343E_P363A	0.114273455	0.022443539	-0.058042		-0.063551	0.17807	0.651676	0.809584	2.34423
Q343K_P363A	0.086453502	0.027854315	-0.051157		-0.073616	0.20618	0.658561	0.799519	2.37234
Q343L_P363A	-0.155586008	0.021739133	0.034952		-0.096961	0.22163	0.74467	0.776174	2.38779
Q344E_P363A	0.102543004	0.022384307	-0.038765		-0.054687	0.13746	0.670953	0.818448	2.30362
N345K_P363A	0.07326315	0.021570303	-0.011827		-0.059758	0.17141	0.697891	0.813377	2.33757
G348D_P363A	0.074232098	0.021772045	-0.000176		-0.047029	0.16991	0.709542	0.826106	2.33607
S350W_P363A	-0.080807084	0.022541052	0		0.001607	0.12734	0.709718	0.874742	2.2935
R361K_P363A	0.074337474	0.022227347	0		-0.006519	0.14387	0.709718	0.866616	2.31003
R361S_P363A	0.074609953	0.023995278	0		-0.009864	0.07299	0.709718	0.863271	2.23915
G290A_Q331K	0.171846784	0.031640912	-0.119296		-0.019445	0.01718	0.590422	0.85369	2.18334
G290D_Q331K	0.175800611	0.034641961	-0.119296		-0.005951	0.00341	0.590422	0.867184	2.16957
G290R_Q331K	0.161245234	0.035884714	-0.119296		-0.020125	0.02599	0.590422	0.85301	2.19215
G290S_Q331K	0.22256171	0.040010537	-0.119296		-0.006954	-0.00536	0.590422	0.866181	2.1608
N291K_Q331K	0.189954796	0.031394027	-0.119296		0.005975	-0.065	0.590422	0.87911	2.10116
N291Y_Q331K	0.190347095	0.038032508	-0.119296		0.00353	-0.07956	0.590422	0.876665	2.0866
S292C_Q331K	0.15119547	0.031726362	-0.119296		-0.038912	-0.01864	0.590422	0.834223	2.14752
S292G_Q331K	0.176112877	0.030930777	-0.119296		-0.011848	0.01468	0.590422	0.861287	2.18084
S292I_Q331K	0.200481435	0.037292967	-0.119296		-0.015154	-0.01106	0.590422	0.857981	2.1551
S292R_Q331K	0.183131199	0.029822371	-0.119296		0.024426	-0.17691	0.590422	0.897561	1.98925
[truncated: 431 more rows]
